# Supplementary material for: Visible-light-switched electron transfer over single porphyrin-metal atom center for highly selective electroreduction of carbon dioxide
Source: Nat Commun. 2019 Aug 26;10:3844. doi: 10.1038/s41467-019-11817-2 (PMC6710284; doi:10.1038/s41467-019-11817-2)
Supplement: Supplementary file 3 — Source Data [file 41467_2019_11817_MOESM3_ESM.xlsx]

## Sheet: Figure 2a
HNTM			HNTM-AU-SA			HNTM-AU-NP
8.17472e-06	14.5809		9.27777e-06	2.812		1.80556e-05	0.5669
2.47469e-05	22.463		2.49073e-05	5.8355		2.45509e-05	0.631
4.59861e-05	28.2256		4.84229e-05	8.748		4.96606e-05	0.7953
6.44936e-05	32.412		6.71572e-05	10.5887		6.91884e-05	0.8877
8.56917e-05	36.571		8.88784e-05	12.3871		8.85513e-05	0.9662
0.000209762	54.5165		0.000213073	19.4127		0.000241512	1.3589
0.000421162	74.3373		0.000428417	26.1707		0.000425222	1.6538
0.000615684	85.8591		0.000640185	30.2687		0.000657784	1.8991
0.000822798	93.8121		0.000840334	33.1498		0.000811298	2.0197
0.00102	99.7189		0.00103	35.2963		0.001	2.1429
0.00311	125.112		0.00304	46.594		0.00304	2.8214
0.00517	136.773		0.00508	52.0767		0.00501	3.1595
0.00702	144.378		0.00709	55.6496		0.00708	3.4248
0.009	150.373		0.00906	58.5526		0.00902	3.6599
0.01005	153.618		0.00999	59.6395		0.00998	3.7416
0.05079	206.378		0.04689	78.7219		0.05309	5.3059
0.10057	221.343		0.09892	94.3918		0.10308	6.4014
0.15235	233.574		0.15001	108.272		0.15323	7.2894
0.19678	243.001		0.20073	121.361		0.20325	8.1418
0.25127	256.765		0.24647	139.167		0.25314	8.9635
0.30166	284.018		0.30281	184.869		0.30262	10.3325
0.35114	287.31		0.35181	187.407		0.35325	10.8974
0.40174	290.301		0.40135	189.623		0.40316	11.4366
0.4518	292.998		0.45241	191.666		0.45318	11.941
0.50101	295.468		0.50179	193.472		0.50311	12.4961
0.55232	297.882		0.55203	195.217		0.5525	12.9838
0.60133	300.172		0.60179	196.935		0.60377	13.5066
0.651	302.477		0.65215	198.668		0.65273	14.0176
0.70211	304.849		0.70157	200.366		0.70299	14.5788
0.75133	307.422		0.75149	202.246		0.75184	15.2573
0.80068	310.309		0.80179	204.396		0.80256	16.1161
0.85084	313.864		0.85064	207.009		0.85119	17.426
0.89822	318.765		0.90002	211.015		0.90141	19.3781
0.95174	330.884		0.95164	221.499		0.94916	23.1611
0.99385	441.604		0.99516	391.664		0.9936	70.863
0.9481	349.538		0.95108	232.828		0.95291	24.6714
0.90479	335.025		0.90387	215.149		0.90262	19.7018
0.84749	326.389		0.85296	209.55		0.85069	17.7101
0.79724	322.179		0.80041	206.347		0.80027	16.499
0.74825	318.919		0.74793	203.889		0.74864	15.6146
0.6977	316.045		0.69617	202.322		0.69545	15.301
0.64741	313.591		0.65291	200.868		0.65277	14.9467
0.59683	311.134		0.5998	199.023		0.59943	14.3569
0.54635	308.869		0.54683	197.236		0.54658	13.7081
0.49725	305.951		0.50364	195.698		0.50318	13.2469
0.44898	298.791		0.44968	193.618		0.44849	12.5299
0.39668	296.303		0.39718	191.532		0.39631	11.9668
0.34652	293.688		0.35314	189.614		0.35268	11.4921
0.2966	290.767		0.29894	186.803		0.29719	10.836
0.25194	268.979		0.25183	178.386		0.24624	9.3907
0.20312	252.612		0.19757	123.698		0.20232	8.6741
0.14789	241.464		0.15166	112.11		0.1467	7.7841
0.0996	230.815		0.09752	97.4362		0.10266	6.9566
0.05302	217.51		0.04826	82.7563		0.04673	5.7067

## Sheet: Figure 2b
HNTM			HNTM-AU-SA			HNTM-AU-NP
5	2489		5	2619		5	4778
5.01976	1945		5.01976	2612		5.01976	4701
5.03952	1477		5.03952	2546		5.03952	4668
5.05928	1228		5.05928	2523		5.05928	4618
5.07905	1041		5.07905	2540		5.07905	4653
5.09881	940		5.09881	2532		5.09881	4581
5.11857	906		5.11857	2487		5.11857	4613
5.13833	829		5.13833	2488		5.13833	4590
5.15809	840		5.15809	2477		5.15809	4580
5.17785	847		5.17785	2460		5.17785	4589
5.19761	771		5.19761	2446		5.19761	4517
5.21737	693		5.21737	2453		5.21737	4513
5.23714	803		5.23714	2473		5.23714	4506
5.2569	745		5.2569	2486		5.2569	4470
5.27666	700		5.27666	2518		5.27666	4416
5.29642	754		5.29642	2450		5.29642	4375
5.31618	714		5.31618	2452		5.31618	4383
5.33594	627		5.33594	2433		5.33594	4358
5.35571	624		5.35571	2429		5.35571	4321
5.37547	573		5.37547	2383		5.37547	4338
5.39523	597		5.39523	2385		5.39523	4291
5.41499	571		5.41499	2371		5.41499	4274
5.43475	601		5.43475	2367		5.43475	4285
5.45451	526		5.45451	2376		5.45451	4232
5.47427	486		5.47427	2329		5.47427	4321
5.49404	456		5.49404	2357		5.49404	4277
5.5138	523		5.5138	2317		5.5138	4264
5.53356	496		5.53356	2336		5.53356	4281
5.55332	468		5.55332	2338		5.55332	4252
5.57308	524		5.57308	2312		5.57308	4274
5.59284	503		5.59284	2360		5.59284	4240
5.6126	502		5.6126	2311		5.6126	4233
5.63237	454		5.63237	2348		5.63237	4275
5.65213	508		5.65213	2363		5.65213	4262
5.67189	491		5.67189	2307		5.67189	4250
5.69165	456		5.69165	2328		5.69165	4267
5.71141	508		5.71141	2386		5.71141	4255
5.73117	526		5.73117	2340		5.73117	4273
5.75093	499		5.75093	2329		5.75093	4304
5.77069	470		5.77069	2346		5.77069	4237
5.79046	471		5.79046	2316		5.79046	4253
5.81022	487		5.81022	2314		5.81022	4287
5.82998	494		5.82998	2322		5.82998	4235
5.84974	514		5.84974	2353		5.84974	4259
5.8695	541		5.8695	2330		5.8695	4239
5.88926	524		5.88926	2303		5.88926	4260
5.90902	514		5.90902	2364		5.90902	4246
5.92879	463		5.92879	2337		5.92879	4230
5.94855	501		5.94855	2358		5.94855	4241
5.96831	524		5.96831	2330		5.96831	4261
5.98807	480		5.98807	2353		5.98807	4216
6.00783	429		6.00783	2363		6.00783	4226
6.02759	459		6.02759	2375		6.02759	4261
6.04735	501		6.04735	2360		6.04735	4260
6.06712	501		6.06712	2355		6.06712	4214
6.08688	503		6.08688	2361		6.08688	4271
6.10664	522		6.10664	2381		6.10664	4253
6.1264	558		6.1264	2407		6.1264	4250
6.14616	561		6.14616	2364		6.14616	4245
6.16592	580		6.16592	2430		6.16592	4249
6.18568	627		6.18568	2445		6.18568	4289
6.20545	644		6.20545	2463		6.20545	4291
6.22521	619		6.22521	2468		6.22521	4281
6.24497	680		6.24497	2505		6.24497	4303
6.26473	745		6.26473	2529		6.26473	4291
6.28449	776		6.28449	2534		6.28449	4285
6.30425	813		6.30425	2561		6.30425	4315
6.32401	857		6.32401	2663		6.32401	4322
6.34377	913		6.34377	2717		6.34377	4336
6.36354	982		6.36354	2727		6.36354	4332
6.3833	1061		6.3833	2794		6.3833	4330
6.40306	1166		6.40306	2758		6.40306	4399
6.42282	1235		6.42282	2919		6.42282	4354
6.44258	1327		6.44258	2902		6.44258	4385
6.46234	1512		6.46234	2991		6.46234	4364
6.4821	1560		6.4821	3004		6.4821	4411
6.50187	1570		6.50187	2990		6.50187	4381
6.52163	1639		6.52163	2989		6.52163	4382
6.54139	1676		6.54139	2977		6.54139	4416
6.56115	1699		6.56115	2900		6.56115	4427
6.58091	1649		6.58091	2814		6.58091	4430
6.60067	1540		6.60067	2833		6.60067	4445
6.62043	1437		6.62043	2764		6.62043	4512
6.6402	1390		6.6402	2725		6.6402	4522
6.65996	1290		6.65996	2707		6.65996	4500
6.67972	1212		6.67972	2634		6.67972	4522
6.69948	1165		6.69948	2677		6.69948	4514
6.71924	1098		6.71924	2639		6.71924	4555
6.739	1082		6.739	2664		6.739	4589
6.75877	1085		6.75877	2734		6.75877	4547
6.77853	1088		6.77853	2629		6.77853	4538
6.79829	1042		6.79829	2626		6.79829	4517
6.81805	1026		6.81805	2589		6.81805	4497
6.83781	1008		6.83781	2575		6.83781	4563
6.85757	953		6.85757	2601		6.85757	4573
6.87733	870		6.87733	2574		6.87733	4602
6.89709	838		6.89709	2578		6.89709	4611
6.91686	905		6.91686	2564		6.91686	4625
6.93662	908		6.93662	2557		6.93662	4695
6.95638	906		6.95638	2608		6.95638	4767
6.97614	876		6.97614	2598		6.97614	4826
6.9959	1009		6.9959	2701		6.9959	4868
7.01566	953		7.01566	2652		7.01566	4881
7.03542	1081		7.03542	2715		7.03542	4963
7.05519	1110		7.05519	2749		7.05519	5024
7.07495	1133		7.07495	2829		7.07495	5045
7.09471	1266		7.09471	2837		7.09471	5101
7.11447	1332		7.11447	2871		7.11447	5008
7.13423	1377		7.13423	2874		7.13423	5054
7.15399	1437		7.15399	2957		7.15399	4961
7.17375	1535		7.17375	3026		7.17375	4920
7.19351	1507		7.19351	2983		7.19351	4822
7.21328	1596		7.21328	2790		7.21328	4746
7.23304	1486		7.23304	2697		7.23304	4617
7.2528	1320		7.2528	2583		7.2528	4550
7.27256	1049		7.27256	2569		7.27256	4537
7.29232	906		7.29232	2546		7.29232	4484
7.31208	908		7.31208	2470		7.31208	4442
7.33185	819		7.33185	2499		7.33185	4454
7.35161	854		7.35161	2439		7.35161	4378
7.37137	759		7.37137	2451		7.37137	4371
7.39113	765		7.39113	2463		7.39113	4377
7.41089	815		7.41089	2447		7.41089	4353
7.43065	732		7.43065	2435		7.43065	4286
7.45041	726		7.45041	2410		7.45041	4322
7.47018	691		7.47018	2441		7.47018	4292
7.48994	675		7.48994	2403		7.48994	4299
7.5097	672		7.5097	2403		7.5097	4314
7.52946	665		7.52946	2449		7.52946	4303
7.54922	701		7.54922	2436		7.54922	4298
7.56898	740		7.56898	2443		7.56898	4295
7.58874	720		7.58874	2431		7.58874	4305
7.60851	704		7.60851	2458		7.60851	4250
7.62827	710		7.62827	2443		7.62827	4266
7.64803	778		7.64803	2435		7.64803	4284
7.66779	765		7.66779	2480		7.66779	4284
7.68755	762		7.68755	2485		7.68755	4254
7.70731	802		7.70731	2533		7.70731	4257
7.72707	830		7.72707	2506		7.72707	4233
7.74683	859		7.74683	2535		7.74683	4248
7.7666	883		7.7666	2565		7.7666	4291
7.78636	951		7.78636	2599		7.78636	4252
7.80612	936		7.80612	2732		7.80612	4248
7.82588	1057		7.82588	2728		7.82588	4268
7.84564	1094		7.84564	2723		7.84564	4257
7.8654	1165		7.8654	2832		7.8654	4248
7.88516	1216		7.88516	2910		7.88516	4237
7.90493	1346		7.90493	2874		7.90493	4223
7.92469	1449		7.92469	2943		7.92469	4242
7.94445	1474		7.94445	3016		7.94445	4258
7.96421	1524		7.96421	2976		7.96421	4278
7.98397	1575		7.98397	2908		7.98397	4245
8.00373	1594		8.00373	2904		8.00373	4300
8.0235	1557		8.0235	2795		8.0235	4281
8.04326	1520		8.04326	2688		8.04326	4237
8.06302	1346		8.06302	2610		8.06302	4289
8.08278	1208		8.08278	2588		8.08278	4261
8.10254	1188		8.10254	2544		8.10254	4296
8.1223	991		8.1223	2452		8.1223	4318
8.14206	932		8.14206	2497		8.14206	4302
8.16182	825		8.16182	2438		8.16182	4284
8.18159	818		8.18159	2402		8.18159	4304
8.20135	722		8.20135	2432		8.20135	4334
8.22111	703		8.22111	2406		8.22111	4312
8.24087	709		8.24087	2426		8.24087	4331
8.26063	690		8.26063	2410		8.26063	4353
8.28039	693		8.28039	2425		8.28039	4307
8.30015	732		8.30015	2410		8.30015	4333
8.31991	662		8.31991	2408		8.31991	4278
8.33968	673		8.33968	2412		8.33968	4265
8.35944	691		8.35944	2401		8.35944	4276
8.3792	663		8.3792	2338		8.3792	4240
8.39896	631		8.39896	2335		8.39896	4241
8.41872	574		8.41872	2337		8.41872	4246
8.43848	537		8.43848	2344		8.43848	4217
8.45824	518		8.45824	2322		8.45824	4255
8.47801	503		8.47801	2281		8.47801	4214
8.49777	525		8.49777	2267		8.49777	4226
8.51753	538		8.51753	2305		8.51753	4223
8.53729	479		8.53729	2343		8.53729	4199
8.55705	447		8.55705	2292		8.55705	4247
8.57681	458		8.57681	2286		8.57681	4209
8.59657	437		8.59657	2293		8.59657	4239
8.61634	438		8.61634	2312		8.61634	4227
8.6361	447		8.6361	2318		8.6361	4225
8.65586	482		8.65586	2315		8.65586	4238
8.67562	431		8.67562	2294		8.67562	4228
8.69538	406		8.69538	2324		8.69538	4225
8.71514	450		8.71514	2343		8.71514	4226
8.7349	455		8.7349	2320		8.7349	4215
8.75467	406		8.75467	2344		8.75467	4232
8.77443	466		8.77443	2311		8.77443	4211
8.79419	481		8.79419	2288		8.79419	4201
8.81395	469		8.81395	2328		8.81395	4180
8.83371	475		8.83371	2312		8.83371	4193
8.85347	530		8.85347	2295		8.85347	4202
8.87323	451		8.87323	2287		8.87323	4234
8.893	490		8.893	2296		8.893	4220
8.91276	440		8.91276	2314		8.91276	4202
8.93252	490		8.93252	2274		8.93252	4175
8.95228	490		8.95228	2346		8.95228	4182
8.97204	503		8.97204	2352		8.97204	4178
8.9918	573		8.9918	2409		8.9918	4177
9.01156	592		9.01156	2379		9.01156	4190
9.03133	590		9.03133	2392		9.03133	4188
9.05109	638		9.05109	2441		9.05109	4202
9.07085	617		9.07085	2428		9.07085	4167
9.09061	707		9.09061	2431		9.09061	4174
9.11037	717		9.11037	2481		9.11037	4184
9.13013	772		9.13013	2501		9.13013	4194
9.14989	758		9.14989	2466		9.14989	4211
9.16966	806		9.16966	2474		9.16966	4159
9.18942	781		9.18942	2411		9.18942	4192
9.20918	755		9.20918	2420		9.20918	4179
9.22894	833		9.22894	2413		9.22894	4201
9.2487	663		9.2487	2459		9.2487	4202
9.26846	674		9.26846	2449		9.26846	4213
9.28822	682		9.28822	2427		9.28822	4210
9.30799	636		9.30799	2443		9.30799	4190
9.32775	697		9.32775	2464		9.32775	4182
9.34751	701		9.34751	2462		9.34751	4207
9.36727	681		9.36727	2431		9.36727	4206
9.38703	638		9.38703	2412		9.38703	4234
9.40679	652		9.40679	2364		9.40679	4210
9.42655	535		9.42655	2329		9.42655	4225
9.44632	565		9.44632	2303		9.44632	4195
9.46608	594		9.46608	2313		9.46608	4248
9.48584	480		9.48584	2336		9.48584	4297
9.5056	441		9.5056	2319		9.5056	4272
9.52536	480		9.52536	2330		9.52536	4296
9.54512	436		9.54512	2356		9.54512	4310
9.56488	461		9.56488	2335		9.56488	4346
9.58465	441		9.58465	2376		9.58465	4330
9.60441	446		9.60441	2397		9.60441	4320
9.62417	469		9.62417	2429		9.62417	4351
9.64393	470		9.64393	2400		9.64393	4304
9.66369	474		9.66369	2432		9.66369	4374
9.68345	498		9.68345	2423		9.68345	4336
9.70321	531		9.70321	2425		9.70321	4351
9.72297	570		9.72297	2367		9.72297	4355
9.74274	556		9.74274	2363		9.74274	4339
9.7625	579		9.7625	2326		9.7625	4369
9.78226	613		9.78226	2346		9.78226	4356
9.80202	623		9.80202	2344		9.80202	4345
9.82178	618		9.82178	2381		9.82178	4320
9.84154	588		9.84154	2387		9.84154	4373
9.8613	568		9.8613	2396		9.8613	4333
9.88107	583		9.88107	2409		9.88107	4295
9.90083	512		9.90083	2405		9.90083	4327
9.92059	552		9.92059	2370		9.92059	4298
9.94035	575		9.94035	2350		9.94035	4281
9.96011	575		9.96011	2322		9.96011	4229
9.97987	565		9.97987	2296		9.97987	4233
9.99963	585		9.99963	2270		9.99963	4227
10.0194	476		10.0194	2257		10.0194	4226
10.0392	400		10.0392	2238		10.0392	4198
10.0589	377		10.0589	2276		10.0589	4228
10.0787	389		10.0787	2239		10.0787	4190
10.0984	378		10.0984	2248		10.0984	4170
10.1182	349		10.1182	2256		10.1182	4191
10.138	341		10.138	2271		10.138	4185
10.1577	357		10.1577	2266		10.1577	4186
10.1775	373		10.1775	2280		10.1775	4177
10.1973	343		10.1973	2267		10.1973	4188
10.217	341		10.217	2273		10.217	4171
10.2368	385		10.2368	2259		10.2368	4211
10.2565	348		10.2565	2252		10.2565	4195
10.2763	367		10.2763	2259		10.2763	4175
10.296	334		10.296	2269		10.296	4185
10.3158	346		10.3158	2247		10.3158	4191
10.3356	350		10.3356	2257		10.3356	4179
10.3553	319		10.3553	2254		10.3553	4177
10.3751	345		10.3751	2255		10.3751	4164
10.3949	362		10.3949	2243		10.3949	4178
10.4146	331		10.4146	2246		10.4146	4154
10.4344	304		10.4344	2242		10.4344	4164
10.4542	256		10.4542	2228		10.4542	4168
10.4739	313		10.4739	2211		10.4739	4174
10.4937	316		10.4937	2250		10.4937	4160
10.5134	286		10.5134	2251		10.5134	4168
10.5332	288		10.5332	2253		10.5332	4171
10.5529	318		10.5529	2229		10.5529	4167
10.5727	330		10.5727	2238		10.5727	4156
10.5925	337		10.5925	2216		10.5925	4182
10.6122	320		10.6122	2233		10.6122	4184
10.632	318		10.632	2199		10.632	4205
10.6518	297		10.6518	2224		10.6518	4166
10.6715	353		10.6715	2198		10.6715	4160
10.6913	322		10.6913	2238		10.6913	4149
10.711	313		10.711	2238		10.711	4168
10.7308	296		10.7308	2209		10.7308	4177
10.7506	312		10.7506	2255		10.7506	4171
10.7703	259		10.7703	2259		10.7703	4166
10.7901	298		10.7901	2224		10.7901	4170
10.8099	306		10.8099	2231		10.8099	4160
10.8296	272		10.8296	2268		10.8296	4158
10.8494	318		10.8494	2204		10.8494	4174
10.8691	311		10.8691	2236		10.8691	4191
10.8889	275		10.8889	2241		10.8889	4152
10.9087	294		10.9087	2234		10.9087	4176
10.9284	320		10.9284	2246		10.9284	4170
10.9482	327		10.9482	2248		10.9482	4166
10.9679	324		10.9679	2274		10.9679	4181
10.9877	325		10.9877	2241		10.9877	4158
11.0075	321		11.0075	2291		11.0075	4155
11.0272	366		11.0272	2267		11.0272	4156
11.047	384		11.047	2292		11.047	4165
11.0668	410		11.0668	2349		11.0668	4166
11.0865	426		11.0865	2296		11.0865	4130
11.1063	438		11.1063	2328		11.1063	4160
11.126	445		11.126	2334		11.126	4164
11.1458	441		11.1458	2361		11.1458	4183
11.1656	434		11.1656	2358		11.1656	4143
11.1853	494		11.1853	2361		11.1853	4178
11.2051	515		11.2051	2366		11.2051	4161
11.2248	533		11.2248	2392		11.2248	4151
11.2446	553		11.2446	2368		11.2446	4193
11.2644	542		11.2644	2382		11.2644	4172
11.2841	523		11.2841	2334		11.2841	4195
11.3039	556		11.3039	2338		11.3039	4174
11.3237	502		11.3237	2415		11.3237	4168
11.3434	507		11.3434	2356		11.3434	4177
11.3632	522		11.3632	2348		11.3632	4162
11.3829	512		11.3829	2336		11.3829	4197
11.4027	473		11.4027	2297		11.4027	4191
11.4224	427		11.4224	2309		11.4224	4181
11.4422	410		11.4422	2273		11.4422	4180
11.462	363		11.462	2256		11.462	4160
11.4817	432		11.4817	2255		11.4817	4196
11.5015	401		11.5015	2261		11.5015	4169
11.5213	359		11.5213	2227		11.5213	4176
11.541	352		11.541	2273		11.541	4159
11.5608	344		11.5608	2271		11.5608	4217
11.5806	309		11.5806	2257		11.5806	4173
11.6003	336		11.6003	2251		11.6003	4169
11.6201	319		11.6201	2266		11.6201	4131
11.6398	290		11.6398	2243		11.6398	4131
11.6596	336		11.6596	2244		11.6596	4154
11.6793	296		11.6793	2243		11.6793	4157
11.6991	284		11.6991	2228		11.6991	4156
11.7189	284		11.7189	2218		11.7189	4164
11.7386	320		11.7386	2245		11.7386	4187
11.7584	302		11.7584	2270		11.7584	4148
11.7782	311		11.7782	2224		11.7782	4122
11.7979	322		11.7979	2270		11.7979	4163
11.8177	317		11.8177	2233		11.8177	4162
11.8374	336		11.8374	2240		11.8374	4171
11.8572	346		11.8572	2228		11.8572	4141
11.877	349		11.877	2220		11.877	4149
11.8967	335		11.8967	2205		11.8967	4168
11.9165	301		11.9165	2211		11.9165	4156
11.9362	300		11.9362	2244		11.9362	4139
11.956	320		11.956	2254		11.956	4159
11.9758	308		11.9758	2272		11.9758	4174
11.9955	309		11.9955	2226		11.9955	4175
12.0153	321		12.0153	2268		12.0153	4146
12.0351	331		12.0351	2240		12.0351	4189
12.0548	339		12.0548	2215		12.0548	4173
12.0746	333		12.0746	2274		12.0746	4176
12.0943	323		12.0943	2235		12.0943	4153
12.1141	346		12.1141	2254		12.1141	4158
12.1339	319		12.1339	2244		12.1339	4219
12.1536	296		12.1536	2233		12.1536	4167
12.1734	303		12.1734	2198		12.1734	4157
12.1931	293		12.1931	2224		12.1931	4167
12.2129	323		12.2129	2216		12.2129	4152
12.2327	346		12.2327	2209		12.2327	4141
12.2524	296		12.2524	2223		12.2524	4166
12.2722	295		12.2722	2230		12.2722	4169
12.292	268		12.292	2224		12.292	4156
12.3117	302		12.3117	2226		12.3117	4114
12.3315	263		12.3315	2209		12.3315	4138
12.3512	276		12.3512	2247		12.3512	4155
12.371	252		12.371	2211		12.371	4138
12.3908	252		12.3908	2205		12.3908	4153
12.4105	264		12.4105	2194		12.4105	4157
12.4303	252		12.4303	2184		12.4303	4135
12.45	219		12.45	2196		12.45	4109
12.4698	240		12.4698	2212		12.4698	4139
12.4896	251		12.4896	2201		12.4896	4148
12.5093	201		12.5093	2164		12.5093	4138
12.5291	199		12.5291	2208		12.5291	4142
12.5488	239		12.5488	2201		12.5488	4152
12.5686	208		12.5686	2218		12.5686	4148
12.5884	231		12.5884	2176		12.5884	4151
12.6081	218		12.6081	2193		12.6081	4180
12.6279	234		12.6279	2210		12.6279	4127
12.6477	224		12.6477	2184		12.6477	4123
12.6674	220		12.6674	2184		12.6674	4139
12.6872	251		12.6872	2205		12.6872	4131
12.707	235		12.707	2206		12.707	4141
12.7267	195		12.7267	2201		12.7267	4148
12.7465	256		12.7465	2188		12.7465	4129
12.7662	240		12.7662	2186		12.7662	4121
12.786	233		12.786	2190		12.786	4136
12.8057	222		12.8057	2189		12.8057	4162
12.8255	220		12.8255	2159		12.8255	4121
12.8453	237		12.8453	2186		12.8453	4146
12.865	223		12.865	2182		12.865	4135
12.8848	238		12.8848	2162		12.8848	4130
12.9046	236		12.9046	2183		12.9046	4135
12.9243	246		12.9243	2211		12.9243	4133
12.9441	234		12.9441	2170		12.9441	4142
12.9638	228		12.9638	2176		12.9638	4118
12.9836	246		12.9836	2173		12.9836	4145
13.0034	234		13.0034	2167		13.0034	4133
13.0231	225		13.0231	2161		13.0231	4150
13.0429	190		13.0429	2208		13.0429	4163
13.0626	234		13.0626	2187		13.0626	4157
13.0824	227		13.0824	2177		13.0824	4139
13.1022	203		13.1022	2189		13.1022	4136
13.1219	250		13.1219	2176		13.1219	4144
13.1417	234		13.1417	2194		13.1417	4138
13.1615	210		13.1615	2199		13.1615	4149
13.1812	232		13.1812	2217		13.1812	4144
13.201	240		13.201	2176		13.201	4141
13.2207	247		13.2207	2190		13.2207	4169
13.2405	261		13.2405	2223		13.2405	4127
13.2603	235		13.2603	2204		13.2603	4143
13.28	269		13.28	2215		13.28	4156
13.2998	247		13.2998	2220		13.2998	4165
13.3195	243		13.3195	2209		13.3195	4179
13.3393	324		13.3393	2200		13.3393	4171
13.3591	292		13.3591	2216		13.3591	4181
13.3788	311		13.3788	2240		13.3788	4194
13.3986	315		13.3986	2226		13.3986	4196
13.4184	338		13.4184	2231		13.4184	4181
13.4381	301		13.4381	2260		13.4381	4192
13.4579	355		13.4579	2251		13.4579	4169
13.4776	337		13.4776	2266		13.4776	4171
13.4974	373		13.4974	2262		13.4974	4138
13.5172	351		13.5172	2244		13.5172	4125
13.5369	367		13.5369	2267		13.5369	4148
13.5567	366		13.5567	2265		13.5567	4146
13.5764	413		13.5764	2272		13.5764	4159
13.5962	409		13.5962	2257		13.5962	4146
13.616	394		13.616	2254		13.616	4138
13.6357	432		13.6357	2298		13.6357	4158
13.6555	427		13.6555	2311		13.6555	4140
13.6753	446		13.6753	2349		13.6753	4131
13.695	471		13.695	2288		13.695	4129
13.7148	486		13.7148	2256		13.7148	4146
13.7345	453		13.7345	2272		13.7345	4145
13.7543	433		13.7543	2303		13.7543	4124
13.7741	432		13.7741	2270		13.7741	4153
13.7938	420		13.7938	2249		13.7938	4148
13.8136	363		13.8136	2296		13.8136	4150
13.8333	368		13.8333	2278		13.8333	4139
13.8531	380		13.8531	2259		13.8531	4157
13.8729	385		13.8729	2264		13.8729	4127
13.8926	375		13.8926	2249		13.8926	4141
13.9124	331		13.9124	2243		13.9124	4152
13.9322	357		13.9322	2238		13.9322	4122
13.9519	399		13.9519	2250		13.9519	4138
13.9717	368		13.9717	2247		13.9717	4139
13.9914	346		13.9914	2268		13.9914	4141
14.0112	363		14.0112	2243		14.0112	4144
14.031	323		14.031	2213		14.031	4142
14.0507	302		14.0507	2201		14.0507	4128
14.0705	314		14.0705	2240		14.0705	4125
14.0902	289		14.0902	2202		14.0902	4136
14.11	284		14.11	2211		14.11	4146
14.1298	256		14.1298	2209		14.1298	4132
14.1495	266		14.1495	2205		14.1495	4153
14.1693	274		14.1693	2187		14.1693	4168
14.189	245		14.189	2187		14.189	4148
14.2088	229		14.2088	2173		14.2088	4133
14.2286	239		14.2286	2169		14.2286	4143
14.2483	255		14.2483	2191		14.2483	4132
14.2681	222		14.2681	2218		14.2681	4133
14.2879	243		14.2879	2189		14.2879	4134
14.3076	235		14.3076	2207		14.3076	4133
14.3274	230		14.3274	2230		14.3274	4171
14.3471	240		14.3471	2201		14.3471	4162
14.3669	246		14.3669	2230		14.3669	4168
14.3867	263		14.3867	2201		14.3867	4175
14.4064	236		14.4064	2214		14.4064	4177
14.4262	265		14.4262	2212		14.4262	4165
14.4459	251		14.4459	2225		14.4459	4204
14.4657	260		14.4657	2248		14.4657	4194
14.4855	263		14.4855	2262		14.4855	4178
14.5052	278		14.5052	2264		14.5052	4202
14.525	281		14.525	2194		14.525	4184
14.5448	295		14.5448	2205		14.5448	4160
14.5645	282		14.5645	2226		14.5645	4153
14.5843	296		14.5843	2201		14.5843	4172
14.604	329		14.604	2218		14.604	4166
14.6238	319		14.6238	2188		14.6238	4145
14.6436	317		14.6436	2179		14.6436	4163
14.6633	330		14.6633	2189		14.6633	4156
14.6831	286		14.6831	2179		14.6831	4136
14.7028	282		14.7028	2190		14.7028	4128
14.7226	225		14.7226	2194		14.7226	4147
14.7424	243		14.7424	2190		14.7424	4131
14.7621	246		14.7621	2213		14.7621	4120
14.7819	224		14.7819	2161		14.7819	4134
14.8017	232		14.8017	2173		14.8017	4137
14.8214	257		14.8214	2188		14.8214	4134
14.8412	206		14.8412	2200		14.8412	4145
14.8609	199		14.8609	2179		14.8609	4135
14.8807	201		14.8807	2181		14.8807	4150
14.9005	253		14.9005	2179		14.9005	4122
14.9202	253		14.9202	2183		14.9202	4127
14.94	204		14.94	2194		14.94	4140
14.9597	215		14.9597	2170		14.9597	4163
14.9795	215		14.9795	2199		14.9795	4126
14.9993	214		14.9993	2179		14.9993	4148
15.019	188		15.019	2226		15.019	4140
15.0388	212		15.0388	2197		15.0388	4124
15.0586	200		15.0586	2172		15.0586	4121
15.0783	235		15.0783	2216		15.0783	4135
15.0981	234		15.0981	2195		15.0981	4151
15.1178	241		15.1178	2199		15.1178	4150
15.1376	259		15.1376	2188		15.1376	4136
15.1574	227		15.1574	2181		15.1574	4147
15.1771	215		15.1771	2169		15.1771	4150
15.1969	243		15.1969	2180		15.1969	4123
15.2166	263		15.2166	2191		15.2166	4143
15.2364	234		15.2364	2170		15.2364	4155
15.2562	229		15.2562	2216		15.2562	4133
15.2759	208		15.2759	2189		15.2759	4155
15.2957	224		15.2957	2146		15.2957	4143
15.3155	248		15.3155	2169		15.3155	4129
15.3352	194		15.3352	2190		15.3352	4152
15.355	219		15.355	2181		15.355	4171
15.3747	225		15.3747	2195		15.3747	4142
15.3945	219		15.3945	2210		15.3945	4140
15.4143	222		15.4143	2170		15.4143	4121
15.434	227		15.434	2166		15.434	4135
15.4538	238		15.4538	2181		15.4538	4104
15.4735	254		15.4735	2173		15.4735	4158
15.4933	228		15.4933	2182		15.4933	4136
15.5131	265		15.5131	2174		15.5131	4143
15.5328	241		15.5328	2176		15.5328	4118
15.5526	235		15.5526	2175		15.5526	4120
15.5724	245		15.5724	2192		15.5724	4114
15.5921	215		15.5921	2160		15.5921	4124
15.6119	218		15.6119	2162		15.6119	4156
15.6316	211		15.6316	2171		15.6316	4143
15.6514	194		15.6514	2177		15.6514	4126
15.6712	196		15.6712	2215		15.6712	4124
15.6909	207		15.6909	2190		15.6909	4131
15.7107	224		15.7107	2180		15.7107	4158
15.7304	237		15.7304	2169		15.7304	4123
15.7502	228		15.7502	2208		15.7502	4133
15.77	198		15.77	2217		15.77	4141
15.7897	218		15.7897	2209		15.7897	4130
15.8095	236		15.8095	2193		15.8095	4125
15.8293	229		15.8293	2219		15.8293	4123
15.849	218		15.849	2206		15.849	4133
15.8688	184		15.8688	2206		15.8688	4153
15.8885	230		15.8885	2190		15.8885	4129
15.9083	268		15.9083	2201		15.9083	4174
15.9281	250		15.9281	2208		15.9281	4142
15.9478	265		15.9478	2212		15.9478	4167
15.9676	222		15.9676	2211		15.9676	4161
15.9873	264		15.9873	2226		15.9873	4137
16.0071	258		16.0071	2203		16.0071	4158
16.0269	248		16.0269	2190		16.0269	4140
16.0466	266		16.0466	2190		16.0466	4140
16.0664	244		16.0664	2200		16.0664	4158
16.0861	231		16.0861	2187		16.0861	4140
16.1059	248		16.1059	2166		16.1059	4145
16.1257	274		16.1257	2200		16.1257	4142
16.1454	253		16.1454	2196		16.1454	4159
16.1652	234		16.1652	2189		16.1652	4176
16.185	233		16.185	2195		16.185	4137
16.2047	247		16.2047	2227		16.2047	4164
16.2245	233		16.2245	2201		16.2245	4154
16.2442	252		16.2442	2199		16.2442	4148
16.264	220		16.264	2173		16.264	4146
16.2838	239		16.2838	2192		16.2838	4158
16.3035	265		16.3035	2227		16.3035	4141
16.3233	244		16.3233	2204		16.3233	4128
16.343	281		16.343	2208		16.343	4151
16.3628	250		16.3628	2183		16.3628	4140
16.3826	241		16.3826	2210		16.3826	4148
16.4023	230		16.4023	2195		16.4023	4135
16.4221	234		16.4221	2211		16.4221	4164
16.4418	252		16.4418	2168		16.4418	4147
16.4616	232		16.4616	2204		16.4616	4122
16.4814	227		16.4814	2212		16.4814	4133
16.5011	291		16.5011	2180		16.5011	4147
16.5209	269		16.5209	2213		16.5209	4164
16.5407	278		16.5407	2214		16.5407	4156
16.5604	254		16.5604	2235		16.5604	4152
16.5802	276		16.5802	2215		16.5802	4133
16.5999	232		16.5999	2184		16.5999	4131
16.6197	283		16.6197	2192		16.6197	4130
16.6395	252		16.6395	2201		16.6395	4153
16.6592	223		16.6592	2203		16.6592	4149
16.679	228		16.679	2222		16.679	4145
16.6988	243		16.6988	2189		16.6988	4150
16.7185	249		16.7185	2163		16.7185	4161
16.7383	222		16.7383	2179		16.7383	4183
16.758	216		16.758	2174		16.758	4150
16.7778	241		16.7778	2199		16.7778	4160
16.7976	233		16.7976	2167		16.7976	4171
16.8173	261		16.8173	2201		16.8173	4144
16.8371	251		16.8371	2204		16.8371	4140
16.8568	236		16.8568	2181		16.8568	4145
16.8766	255		16.8766	2206		16.8766	4155
16.8964	245		16.8964	2224		16.8964	4136
16.9161	257		16.9161	2234		16.9161	4172
16.9359	254		16.9359	2193		16.9359	4169
16.9556	271		16.9556	2209		16.9556	4169
16.9754	262		16.9754	2190		16.9754	4142
16.9952	263		16.9952	2171		16.9952	4151
17.0149	220		17.0149	2189		17.0149	4157
17.0347	259		17.0347	2216		17.0347	4182
17.0544	276		17.0544	2205		17.0544	4142
17.0742	243		17.0742	2172		17.0742	4137
17.094	235		17.094	2194		17.094	4139
17.1137	283		17.1137	2205		17.1137	4166
17.1335	260		17.1335	2173		17.1335	4157
17.1533	247		17.1533	2183		17.1533	4158
17.173	249		17.173	2182		17.173	4136
17.1928	213		17.1928	2192		17.1928	4166
17.2126	242		17.2126	2196		17.2126	4169
17.2323	224		17.2323	2225		17.2323	4147
17.2521	237		17.2521	2222		17.2521	4162
17.2718	239		17.2718	2186		17.2718	4163
17.2916	236		17.2916	2192		17.2916	4152
17.3114	206		17.3114	2237		17.3114	4176
17.3311	254		17.3311	2234		17.3311	4149
17.3509	228		17.3509	2212		17.3509	4153
17.3706	243		17.3706	2217		17.3706	4169
17.3904	241		17.3904	2239		17.3904	4165
17.4102	258		17.4102	2185		17.4102	4151
17.4299	246		17.4299	2200		17.4299	4165
17.4497	220		17.4497	2209		17.4497	4141
17.4694	252		17.4694	2220		17.4694	4146
17.4892	218		17.4892	2206		17.4892	4152
17.509	252		17.509	2203		17.509	4153
17.5287	275		17.5287	2207		17.5287	4143
17.5485	240		17.5485	2188		17.5485	4153
17.5682	261		17.5682	2175		17.5682	4145
17.588	234		17.588	2196		17.588	4151
17.6078	246		17.6078	2205		17.6078	4139
17.6275	273		17.6275	2218		17.6275	4150
17.6473	226		17.6473	2202		17.6473	4147
17.6671	265		17.6671	2240		17.6671	4140
17.6868	251		17.6868	2194		17.6868	4156
17.7066	239		17.7066	2220		17.7066	4146
17.7263	245		17.7263	2204		17.7263	4147
17.7461	253		17.7461	2214		17.7461	4151
17.7659	261		17.7659	2190		17.7659	4157
17.7856	256		17.7856	2219		17.7856	4182
17.8054	248		17.8054	2233		17.8054	4142
17.8252	255		17.8252	2228		17.8252	4163
17.8449	275		17.8449	2206		17.8449	4190
17.8647	259		17.8647	2220		17.8647	4137
17.8844	286		17.8844	2225		17.8844	4166
17.9042	291		17.9042	2179		17.9042	4163
17.924	296		17.924	2206		17.924	4181
17.9437	246		17.9437	2238		17.9437	4141
17.9635	305		17.9635	2205		17.9635	4171
17.9832	261		17.9832	2211		17.9832	4152
18.003	265		18.003	2231		18.003	4179
18.0228	278		18.0228	2232		18.0228	4171
18.0425	259		18.0425	2233		18.0425	4183
18.0623	244		18.0623	2232		18.0623	4169
18.082	257		18.082	2204		18.082	4160
18.1018	268		18.1018	2232		18.1018	4168
18.1216	257		18.1216	2203		18.1216	4164
18.1413	270		18.1413	2198		18.1413	4169
18.1611	237		18.1611	2181		18.1611	4135
18.1808	290		18.1808	2202		18.1808	4167
18.2006	273		18.2006	2204		18.2006	4158
18.2204	312		18.2204	2229		18.2204	4156
18.2401	287		18.2401	2213		18.2401	4183
18.2599	259		18.2599	2183		18.2599	4150
18.2797	293		18.2797	2225		18.2797	4151
18.2994	284		18.2994	2221		18.2994	4160
18.3192	297		18.3192	2232		18.3192	4139
18.339	301		18.339	2204		18.339	4161
18.3587	280		18.3587	2239		18.3587	4159
18.3785	264		18.3785	2214		18.3785	4139
18.3982	270		18.3982	2201		18.3982	4170
18.418	259		18.418	2248		18.418	4184
18.4378	292		18.4378	2209		18.4378	4153
18.4575	280		18.4575	2198		18.4575	4170
18.4773	240		18.4773	2218		18.4773	4144
18.497	284		18.497	2241		18.497	4169
18.5168	266		18.5168	2214		18.5168	4185
18.5366	297		18.5366	2257		18.5366	4172
18.5563	262		18.5563	2246		18.5563	4166
18.5761	286		18.5761	2227		18.5761	4170
18.5958	267		18.5958	2215		18.5958	4164
18.6156	256		18.6156	2201		18.6156	4159
18.6354	253		18.6354	2225		18.6354	4156
18.6551	296		18.6551	2204		18.6551	4166
18.6749	232		18.6749	2193		18.6749	4152
18.6946	266		18.6946	2217		18.6946	4163
18.7144	282		18.7144	2234		18.7144	4157
18.7342	268		18.7342	2251		18.7342	4148
18.7539	267		18.7539	2238		18.7539	4154
18.7737	263		18.7737	2229		18.7737	4159
18.7935	292		18.7935	2248		18.7935	4185
18.8132	256		18.8132	2237		18.8132	4195
18.833	267		18.833	2225		18.833	4189
18.8527	263		18.8527	2212		18.8527	4178
18.8725	304		18.8725	2234		18.8725	4148
18.8923	279		18.8923	2210		18.8923	4166
18.912	265		18.912	2227		18.912	4135
18.9318	286		18.9318	2242		18.9318	4155
18.9516	305		18.9516	2223		18.9516	4162
18.9713	288		18.9713	2265		18.9713	4148
18.9911	271		18.9911	2214		18.9911	4153
19.0108	311		19.0108	2247		19.0108	4148
19.0306	284		19.0306	2224		19.0306	4148
19.0504	290		19.0504	2212		19.0504	4147
19.0701	326		19.0701	2245		19.0701	4157
19.0899	326		19.0899	2254		19.0899	4181
19.1096	329		19.1096	2208		19.1096	4191
19.1294	298		19.1294	2229		19.1294	4173
19.1492	307		19.1492	2258		19.1492	4184
19.1689	312		19.1689	2262		19.1689	4196
19.1887	303		19.1887	2264		19.1887	4202
19.2084	326		19.2084	2250		19.2084	4177
19.2282	298		19.2282	2243		19.2282	4178
19.248	321		19.248	2270		19.248	4172
19.2677	316		19.2677	2264		19.2677	4158
19.2875	300		19.2875	2243		19.2875	4174
19.3072	313		19.3072	2242		19.3072	4162
19.327	309		19.327	2237		19.327	4162
19.3468	290		19.3468	2226		19.3468	4179
19.3665	263		19.3665	2229		19.3665	4163
19.3863	282		19.3863	2268		19.3863	4191
19.4061	259		19.4061	2230		19.4061	4189
19.4258	256		19.4258	2213		19.4258	4178
19.4456	296		19.4456	2246		19.4456	4161
19.4654	265		19.4654	2235		19.4654	4190
19.4851	273		19.4851	2261		19.4851	4177
19.5049	309		19.5049	2247		19.5049	4161
19.5246	296		19.5246	2235		19.5246	4194
19.5444	276		19.5444	2215		19.5444	4146
19.5642	284		19.5642	2231		19.5642	4205
19.5839	285		19.5839	2243		19.5839	4161
19.6037	298		19.6037	2225		19.6037	4186
19.6234	311		19.6234	2245		19.6234	4179
19.6432	314		19.6432	2229		19.6432	4195
19.663	301		19.663	2279		19.663	4160
19.6827	310		19.6827	2253		19.6827	4207
19.7025	266		19.7025	2258		19.7025	4212
19.7222	290		19.7222	2253		19.7222	4231
19.742	309		19.742	2263		19.742	4216
19.7618	332		19.7618	2308		19.7618	4219
19.7815	328		19.7815	2287		19.7815	4194
19.8013	302		19.8013	2304		19.8013	4240
19.821	348		19.821	2316		19.821	4220
19.8408	395		19.8408	2285		19.8408	4224
19.8606	399		19.8606	2295		19.8606	4215
19.8803	355		19.8803	2279		19.8803	4241
19.9001	383		19.9001	2279		19.9001	4229
19.9199	379		19.9199	2286		19.9199	4232
19.9396	385		19.9396	2276		19.9396	4196
19.9594	412		19.9594	2292		19.9594	4219
19.9791	377		19.9791	2269		19.9791	4186
19.9989	411		19.9989	2263		19.9989	4189
20.0187	388		20.0187	2257		20.0187	4221
20.0384	434		20.0384	2286		20.0384	4208
20.0582	394		20.0582	2248		20.0582	4190
20.078	357		20.078	2242		20.078	4188
20.0977	337		20.0977	2276		20.0977	4187
20.1175	337		20.1175	2261		20.1175	4210
20.1372	303		20.1372	2291		20.1372	4175
20.157	301		20.157	2281		20.157	4174
20.1768	307		20.1768	2257		20.1768	4182
20.1965	310		20.1965	2245		20.1965	4202
20.2163	309		20.2163	2218		20.2163	4178
20.236	320		20.236	2262		20.236	4197
20.2558	269		20.2558	2305		20.2558	4192
20.2756	332		20.2756	2261		20.2756	4208
20.2953	338		20.2953	2278		20.2953	4193
20.3151	349		20.3151	2259		20.3151	4220
20.3348	300		20.3348	2251		20.3348	4230
20.3546	330		20.3546	2296		20.3546	4178
20.3744	316		20.3744	2283		20.3744	4187
20.3941	354		20.3941	2255		20.3941	4161
20.4139	331		20.4139	2249		20.4139	4213
20.4337	337		20.4337	2283		20.4337	4208
20.4534	344		20.4534	2265		20.4534	4183
20.4732	328		20.4732	2266		20.4732	4214
20.4929	335		20.4929	2263		20.4929	4208
20.5127	320		20.5127	2267		20.5127	4201
20.5325	333		20.5325	2287		20.5325	4179
20.5522	336		20.5522	2310		20.5522	4208
20.572	349		20.572	2271		20.572	4178
20.5918	347		20.5918	2270		20.5918	4201
20.6115	341		20.6115	2273		20.6115	4218
20.6313	364		20.6313	2286		20.6313	4191
20.651	342		20.651	2290		20.651	4206
20.6708	326		20.6708	2266		20.6708	4192
20.6906	322		20.6906	2276		20.6906	4193
20.7103	340		20.7103	2304		20.7103	4206
20.7301	398		20.7301	2279		20.7301	4208
20.7498	358		20.7498	2291		20.7498	4232
20.7696	333		20.7696	2297		20.7696	4247
20.7894	383		20.7894	2284		20.7894	4194
20.8091	340		20.8091	2281		20.8091	4223
20.8289	352		20.8289	2288		20.8289	4205
20.8486	384		20.8486	2290		20.8486	4207
20.8684	381		20.8684	2315		20.8684	4252
20.8882	354		20.8882	2305		20.8882	4203
20.9079	387		20.9079	2298		20.9079	4182
20.9277	367		20.9277	2313		20.9277	4200
20.9474	366		20.9474	2288		20.9474	4205
20.9672	375		20.9672	2299		20.9672	4213
20.987	419		20.987	2297		20.987	4213
21.0067	353		21.0067	2358		21.0067	4249
21.0265	378		21.0265	2315		21.0265	4225
21.0463	413		21.0463	2303		21.0463	4217
21.066	379		21.066	2341		21.066	4219
21.0858	379		21.0858	2329		21.0858	4218
21.1055	389		21.1055	2324		21.1055	4239
21.1253	411		21.1253	2316		21.1253	4220
21.1451	384		21.1451	2314		21.1451	4231
21.1648	387		21.1648	2272		21.1648	4217
21.1846	378		21.1846	2323		21.1846	4195
21.2044	391		21.2044	2307		21.2044	4222
21.2241	412		21.2241	2293		21.2241	4223
21.2439	375		21.2439	2287		21.2439	4207
21.2636	418		21.2636	2303		21.2636	4231
21.2834	383		21.2834	2259		21.2834	4189
21.3032	366		21.3032	2294		21.3032	4236
21.3229	371		21.3229	2278		21.3229	4201
21.3427	328		21.3427	2304		21.3427	4248
21.3624	372		21.3624	2295		21.3624	4230
21.3822	351		21.3822	2303		21.3822	4206
21.402	352		21.402	2304		21.402	4223
21.4217	379		21.4217	2296		21.4217	4196
21.4415	386		21.4415	2263		21.4415	4224
21.4612	340		21.4612	2302		21.4612	4232
21.481	336		21.481	2333		21.481	4213
21.5008	324		21.5008	2319		21.5008	4236
21.5205	365		21.5205	2262		21.5205	4235
21.5403	365		21.5403	2289		21.5403	4191
21.5601	351		21.5601	2302		21.5601	4203
21.5798	331		21.5798	2325		21.5798	4226
21.5996	358		21.5996	2332		21.5996	4247
21.6193	364		21.6193	2328		21.6193	4209
21.6391	312		21.6391	2314		21.6391	4233
21.6589	350		21.6589	2320		21.6589	4240
21.6786	309		21.6786	2290		21.6786	4228
21.6984	370		21.6984	2299		21.6984	4222
21.7182	358		21.7182	2276		21.7182	4222
21.7379	386		21.7379	2319		21.7379	4220
21.7577	383		21.7577	2278		21.7577	4251
21.7774	309		21.7774	2297		21.7774	4237
21.7972	358		21.7972	2348		21.7972	4227
21.8169	328		21.8169	2293		21.8169	4225
21.8367	352		21.8367	2282		21.8367	4209
21.8565	346		21.8565	2291		21.8565	4208
21.8762	372		21.8762	2259		21.8762	4197
21.896	334		21.896	2315		21.896	4221
21.9158	362		21.9158	2294		21.9158	4233
21.9355	331		21.9355	2305		21.9355	4228
21.9553	328		21.9553	2316		21.9553	4226
21.975	365		21.975	2272		21.975	4268
21.9948	350		21.9948	2313		21.9948	4232
22.0146	324		22.0146	2285		22.0146	4208
22.0343	341		22.0343	2290		22.0343	4242
22.0541	375		22.0541	2315		22.0541	4233
22.0739	313		22.0739	2297		22.0739	4227
22.0936	338		22.0936	2285		22.0936	4219
22.1134	326		22.1134	2312		22.1134	4234
22.1331	352		22.1331	2286		22.1331	4237
22.1529	360		22.1529	2316		22.1529	4222
22.1727	381		22.1727	2296		22.1727	4226
22.1924	360		22.1924	2273		22.1924	4239
22.2122	370		22.2122	2326		22.2122	4250
22.2319	337		22.2319	2314		22.2319	4247
22.2517	362		22.2517	2311		22.2517	4237
22.2715	325		22.2715	2290		22.2715	4245
22.2912	332		22.2912	2303		22.2912	4216
22.311	386		22.311	2304		22.311	4231
22.3307	395		22.3307	2268		22.3307	4200
22.3505	366		22.3505	2293		22.3505	4254
22.3703	374		22.3703	2309		22.3703	4256
22.39	413		22.39	2300		22.39	4229
22.4098	376		22.4098	2298		22.4098	4233
22.4296	377		22.4296	2267		22.4296	4212
22.4493	382		22.4493	2318		22.4493	4209
22.4691	340		22.4691	2299		22.4691	4231
22.4888	396		22.4888	2266		22.4888	4221
22.5086	408		22.5086	2296		22.5086	4178
22.5284	387		22.5284	2301		22.5284	4218
22.5481	376		22.5481	2283		22.5481	4232
22.5679	361		22.5679	2329		22.5679	4226
22.5877	410		22.5877	2311		22.5877	4243
22.6074	393		22.6074	2331		22.6074	4226
22.6272	402		22.6272	2317		22.6272	4246
22.6469	350		22.6469	2312		22.6469	4237
22.6667	355		22.6667	2314		22.6667	4232
22.6865	378		22.6865	2303		22.6865	4237
22.7062	383		22.7062	2293		22.7062	4252
22.726	339		22.726	2297		22.726	4222
22.7457	367		22.7457	2291		22.7457	4250
22.7655	341		22.7655	2292		22.7655	4251
22.7853	359		22.7853	2261		22.7853	4236
22.805	325		22.805	2305		22.805	4223
22.8248	335		22.8248	2295		22.8248	4195
22.8446	325		22.8446	2313		22.8446	4207
22.8643	309		22.8643	2301		22.8643	4226
22.8841	366		22.8841	2299		22.8841	4239
22.9038	353		22.9038	2326		22.9038	4201
22.9236	357		22.9236	2325		22.9236	4215
22.9433	335		22.9433	2282		22.9433	4185
22.9631	336		22.9631	2307		22.9631	4201
22.9829	344		22.9829	2273		22.9829	4263
23.0026	342		23.0026	2301		23.0026	4236
23.0224	337		23.0224	2331		23.0224	4240
23.0422	393		23.0422	2316		23.0422	4222
23.0619	387		23.0619	2344		23.0619	4256
23.0817	354		23.0817	2305		23.0817	4254
23.1014	376		23.1014	2327		23.1014	4256
23.1212	434		23.1212	2357		23.1212	4278
23.141	379		23.141	2351		23.141	4253
23.1607	396		23.1607	2338		23.1607	4248
23.1805	418		23.1805	2374		23.1805	4249
23.2003	382		23.2003	2346		23.2003	4215
23.22	364		23.22	2363		23.22	4244
23.2398	390		23.2398	2339		23.2398	4192
23.2595	387		23.2595	2330		23.2595	4219
23.2793	384		23.2793	2359		23.2793	4236
23.2991	373		23.2991	2291		23.2991	4232
23.3188	329		23.3188	2297		23.3188	4209
23.3386	379		23.3386	2293		23.3386	4200
23.3583	379		23.3583	2269		23.3583	4223
23.3781	362		23.3781	2300		23.3781	4247
23.3979	361		23.3979	2293		23.3979	4236
23.4176	375		23.4176	2295		23.4176	4203
23.4374	325		23.4374	2299		23.4374	4211
23.4571	336		23.4571	2251		23.4571	4234
23.4769	335		23.4769	2258		23.4769	4249
23.4967	326		23.4967	2284		23.4967	4201
23.5164	363		23.5164	2294		23.5164	4229
23.5362	347		23.5362	2310		23.5362	4238
23.5559	316		23.5559	2281		23.5559	4195
23.5757	367		23.5757	2278		23.5757	4246
23.5955	354		23.5955	2273		23.5955	4248
23.6152	366		23.6152	2286		23.6152	4234
23.635	375		23.635	2302		23.635	4188
23.6548	339		23.6548	2289		23.6548	4218
23.6745	316		23.6745	2289		23.6745	4209
23.6943	342		23.6943	2319		23.6943	4211
23.7141	290		23.7141	2321		23.7141	4208
23.7338	337		23.7338	2303		23.7338	4220
23.7536	324		23.7536	2277		23.7536	4214
23.7733	351		23.7733	2244		23.7733	4230
23.7931	335		23.7931	2299		23.7931	4209
23.8129	322		23.8129	2323		23.8129	4195
23.8326	325		23.8326	2276		23.8326	4215
23.8524	334		23.8524	2313		23.8524	4196
23.8721	352		23.8721	2286		23.8721	4213
23.8919	344		23.8919	2281		23.8919	4213
23.9117	321		23.9117	2272		23.9117	4231
23.9314	324		23.9314	2307		23.9314	4209
23.9512	353		23.9512	2253		23.9512	4228
23.9709	327		23.9709	2257		23.9709	4216
23.9907	337		23.9907	2287		23.9907	4228
24.0105	287		24.0105	2295		24.0105	4220
24.0302	335		24.0302	2310		24.0302	4243
24.05	317		24.05	2277		24.05	4240
24.0697	323		24.0697	2278		24.0697	4211
24.0895	290		24.0895	2284		24.0895	4217
24.1093	321		24.1093	2269		24.1093	4219
24.129	347		24.129	2285		24.129	4201
24.1488	388		24.1488	2234		24.1488	4230
24.1686	345		24.1686	2293		24.1686	4230
24.1883	325		24.1883	2243		24.1883	4242
24.2081	315		24.2081	2296		24.2081	4212
24.2278	285		24.2278	2285		24.2278	4213
24.2476	332		24.2476	2287		24.2476	4240
24.2674	320		24.2674	2265		24.2674	4220
24.2871	281		24.2871	2299		24.2871	4236
24.3069	271		24.3069	2285		24.3069	4226
24.3267	312		24.3267	2305		24.3267	4188
24.3464	284		24.3464	2297		24.3464	4200
24.3662	309		24.3662	2313		24.3662	4242
24.3859	325		24.3859	2276		24.3859	4207
24.4057	317		24.4057	2247		24.4057	4218
24.4255	310		24.4255	2269		24.4255	4240
24.4452	284		24.4452	2246		24.4452	4207
24.465	310		24.465	2264		24.465	4241
24.4847	277		24.4847	2325		24.4847	4228
24.5045	320		24.5045	2305		24.5045	4203
24.5243	303		24.5243	2306		24.5243	4235
24.544	304		24.544	2297		24.544	4265
24.5638	335		24.5638	2292		24.5638	4221
24.5835	345		24.5835	2290		24.5835	4243
24.6033	322		24.6033	2344		24.6033	4245
24.6231	331		24.6231	2346		24.6231	4223
24.6428	349		24.6428	2312		24.6428	4246
24.6626	338		24.6626	2327		24.6626	4254
24.6823	366		24.6823	2304		24.6823	4219
24.7021	360		24.7021	2274		24.7021	4238
24.7219	350		24.7219	2275		24.7219	4233
24.7416	348		24.7416	2285		24.7416	4217
24.7614	372		24.7614	2262		24.7614	4195
24.7812	326		24.7812	2258		24.7812	4224
24.8009	345		24.8009	2287		24.8009	4211
24.8207	328		24.8207	2275		24.8207	4207
24.8405	355		24.8405	2272		24.8405	4240
24.8602	324		24.8602	2229		24.8602	4234
24.88	325		24.88	2268		24.88	4213
24.8997	339		24.8997	2274		24.8997	4228
24.9195	334		24.9195	2274		24.9195	4224
24.9393	320		24.9393	2281		24.9393	4230
24.959	334		24.959	2240		24.959	4203
24.9788	341		24.9788	2287		24.9788	4192
24.9985	316		24.9985	2259		24.9985	4203
25.0183	290		25.0183	2286		25.0183	4223
25.0381	273		25.0381	2259		25.0381	4203
25.0578	284		25.0578	2283		25.0578	4217
25.0776	302		25.0776	2272		25.0776	4187
25.0973	286		25.0973	2289		25.0973	4203
25.1171	274		25.1171	2280		25.1171	4201
25.1369	283		25.1369	2243		25.1369	4205
25.1566	303		25.1566	2277		25.1566	4203
25.1764	313		25.1764	2254		25.1764	4191
25.1961	287		25.1961	2284		25.1961	4216
25.2159	301		25.2159	2293		25.2159	4188
25.2357	277		25.2357	2240		25.2357	4216
25.2554	301		25.2554	2254		25.2554	4229
25.2752	308		25.2752	2231		25.2752	4192
25.295	285		25.295	2289		25.295	4200
25.3147	296		25.3147	2261		25.3147	4209
25.3345	284		25.3345	2237		25.3345	4203
25.3542	299		25.3542	2221		25.3542	4225
25.374	297		25.374	2268		25.374	4200
25.3938	301		25.3938	2272		25.3938	4225
25.4135	286		25.4135	2254		25.4135	4203
25.4333	283		25.4333	2255		25.4333	4205
25.4531	306		25.4531	2274		25.4531	4197
25.4728	280		25.4728	2255		25.4728	4209
25.4926	292		25.4926	2298		25.4926	4194
25.5123	301		25.5123	2264		25.5123	4226
25.5321	296		25.5321	2269		25.5321	4205
25.5519	271		25.5519	2259		25.5519	4193
25.5716	250		25.5716	2248		25.5716	4196
25.5914	281		25.5914	2251		25.5914	4215
25.6111	285		25.6111	2277		25.6111	4219
25.6309	279		25.6309	2260		25.6309	4205
25.6507	278		25.6507	2260		25.6507	4218
25.6704	300		25.6704	2261		25.6704	4206
25.6902	276		25.6902	2287		25.6902	4240
25.7099	291		25.7099	2262		25.7099	4204
25.7297	269		25.7297	2255		25.7297	4233
25.7495	301		25.7495	2263		25.7495	4217
25.7692	300		25.7692	2253		25.7692	4202
25.789	300		25.789	2268		25.789	4190
25.8087	293		25.8087	2264		25.8087	4235
25.8285	314		25.8285	2262		25.8285	4208
25.8483	302		25.8483	2234		25.8483	4210
25.868	313		25.868	2279		25.868	4186
25.8878	306		25.8878	2253		25.8878	4234
25.9076	302		25.9076	2273		25.9076	4204
25.9273	300		25.9273	2266		25.9273	4224
25.9471	308		25.9471	2258		25.9471	4230
25.9669	297		25.9669	2284		25.9669	4191
25.9866	308		25.9866	2243		25.9866	4232
26.0064	269		26.0064	2258		26.0064	4228
26.0261	279		26.0261	2294		26.0261	4212
26.0459	295		26.0459	2288		26.0459	4199
26.0657	286		26.0657	2277		26.0657	4202
26.0854	298		26.0854	2278		26.0854	4237
26.1052	284		26.1052	2259		26.1052	4220
26.1249	302		26.1249	2251		26.1249	4200
26.1447	299		26.1447	2273		26.1447	4238
26.1645	301		26.1645	2285		26.1645	4230
26.1842	265		26.1842	2265		26.1842	4243
26.204	307		26.204	2266		26.204	4238
26.2237	321		26.2237	2294		26.2237	4221
26.2435	306		26.2435	2279		26.2435	4254
26.2633	282		26.2633	2299		26.2633	4231
26.283	312		26.283	2271		26.283	4232
26.3028	317		26.3028	2269		26.3028	4236
26.3225	310		26.3225	2271		26.3225	4252
26.3423	371		26.3423	2298		26.3423	4212
26.3621	333		26.3621	2273		26.3621	4238
26.3818	363		26.3818	2242		26.3818	4222
26.4016	374		26.4016	2282		26.4016	4204
26.4214	324		26.4214	2276		26.4214	4220
26.4411	312		26.4411	2262		26.4411	4194
26.4609	299		26.4609	2261		26.4609	4181
26.4806	310		26.4806	2222		26.4806	4217
26.5004	312		26.5004	2263		26.5004	4219
26.5202	325		26.5202	2260		26.5202	4213
26.5399	298		26.5399	2280		26.5399	4180
26.5597	334		26.5597	2236		26.5597	4204
26.5795	330		26.5795	2257		26.5795	4217
26.5992	263		26.5992	2297		26.5992	4210
26.619	333		26.619	2261		26.619	4215
26.6387	309		26.6387	2284		26.6387	4196
26.6585	312		26.6585	2266		26.6585	4210
26.6783	302		26.6783	2276		26.6783	4236
26.698	341		26.698	2292		26.698	4213
26.7178	314		26.7178	2281		26.7178	4221
26.7375	339		26.7375	2301		26.7375	4244
26.7573	346		26.7573	2281		26.7573	4201
26.7771	299		26.7771	2286		26.7771	4235
26.7968	309		26.7968	2313		26.7968	4238
26.8166	330		26.8166	2270		26.8166	4239
26.8363	330		26.8363	2276		26.8363	4224
26.8561	330		26.8561	2246		26.8561	4212
26.8759	336		26.8759	2283		26.8759	4217
26.8956	291		26.8956	2306		26.8956	4202
26.9154	313		26.9154	2312		26.9154	4217
26.9352	303		26.9352	2270		26.9352	4216
26.9549	303		26.9549	2272		26.9549	4208
26.9747	317		26.9747	2265		26.9747	4208
26.9944	315		26.9944	2239		26.9944	4208
27.0142	315		27.0142	2246		27.0142	4199
27.034	326		27.034	2276		27.034	4199
27.0537	329		27.0537	2271		27.0537	4197
27.0735	317		27.0735	2296		27.0735	4201
27.0933	336		27.0933	2280		27.0933	4220
27.113	327		27.113	2258		27.113	4248
27.1328	319		27.1328	2289		27.1328	4171
27.1525	321		27.1525	2278		27.1525	4216
27.1723	323		27.1723	2278		27.1723	4218
27.192	296		27.192	2285		27.192	4209
27.2118	302		27.2118	2283		27.2118	4201
27.2316	316		27.2316	2289		27.2316	4219
27.2513	343		27.2513	2273		27.2513	4218
27.2711	325		27.2711	2265		27.2711	4202
27.2909	336		27.2909	2258		27.2909	4226
27.3106	314		27.3106	2315		27.3106	4198
27.3304	348		27.3304	2235		27.3304	4190
27.3501	337		27.3501	2267		27.3501	4181
27.3699	336		27.3699	2272		27.3699	4221
27.3897	322		27.3897	2264		27.3897	4214
27.4094	284		27.4094	2251		27.4094	4222
27.4292	318		27.4292	2269		27.4292	4224
27.4489	332		27.4489	2263		27.4489	4192
27.4687	350		27.4687	2269		27.4687	4195
27.4885	318		27.4885	2258		27.4885	4202
27.5082	296		27.5082	2275		27.5082	4219
27.528	305		27.528	2218		27.528	4194
27.5478	286		27.5478	2225		27.5478	4183
27.5675	300		27.5675	2225		27.5675	4198
27.5873	328		27.5873	2242		27.5873	4231
27.607	320		27.607	2256		27.607	4200
27.6268	284		27.6268	2295		27.6268	4197
27.6466	285		27.6466	2266		27.6466	4214
27.6663	297		27.6663	2274		27.6663	4201
27.6861	292		27.6861	2260		27.6861	4214
27.7059	288		27.7059	2251		27.7059	4233
27.7256	326		27.7256	2267		27.7256	4233
27.7454	308		27.7454	2299		27.7454	4233
27.7651	262		27.7651	2299		27.7651	4204
27.7849	299		27.7849	2252		27.7849	4202
27.8047	313		27.8047	2308		27.8047	4221
27.8244	291		27.8244	2275		27.8244	4211
27.8442	331		27.8442	2251		27.8442	4224
27.8639	325		27.8639	2291		27.8639	4236
27.8837	324		27.8837	2276		27.8837	4221
27.9035	303		27.9035	2277		27.9035	4207
27.9232	274		27.9232	2230		27.9232	4180
27.943	344		27.943	2255		27.943	4217
27.9627	318		27.9627	2271		27.9627	4195
27.9825	290		27.9825	2238		27.9825	4202
28.0023	321		28.0023	2261		28.0023	4195
28.022	297		28.022	2254		28.022	4201
28.0418	319		28.0418	2247		28.0418	4207
28.0616	308		28.0616	2265		28.0616	4199
28.0813	312		28.0813	2253		28.0813	4196
28.1011	313		28.1011	2273		28.1011	4209
28.1208	308		28.1208	2258		28.1208	4197
28.1406	290		28.1406	2276		28.1406	4193
28.1604	292		28.1604	2244		28.1604	4191
28.1801	295		28.1801	2227		28.1801	4237
28.1999	316		28.1999	2240		28.1999	4214
28.2196	318		28.2196	2270		28.2196	4208
28.2394	278		28.2394	2268		28.2394	4199
28.2592	272		28.2592	2266		28.2592	4224
28.2789	309		28.2789	2265		28.2789	4214
28.2987	291		28.2987	2257		28.2987	4198
28.3184	289		28.3184	2243		28.3184	4182
28.3382	313		28.3382	2278		28.3382	4198
28.358	312		28.358	2251		28.358	4186
28.3777	292		28.3777	2220		28.3777	4194
28.3975	310		28.3975	2228		28.3975	4188
28.4173	319		28.4173	2275		28.4173	4175
28.437	305		28.437	2253		28.437	4210
28.4568	295		28.4568	2261		28.4568	4195
28.4765	265		28.4765	2271		28.4765	4179
28.4963	293		28.4963	2242		28.4963	4183
28.5161	285		28.5161	2263		28.5161	4176
28.5358	267		28.5358	2250		28.5358	4182
28.5556	296		28.5556	2227		28.5556	4195
28.5754	279		28.5754	2233		28.5754	4207
28.5951	251		28.5951	2263		28.5951	4210
28.6149	262		28.6149	2243		28.6149	4155
28.6346	263		28.6346	2246		28.6346	4172
28.6544	262		28.6544	2226		28.6544	4203
28.6742	231		28.6742	2263		28.6742	4201
28.6939	255		28.6939	2237		28.6939	4198
28.7137	306		28.7137	2221		28.7137	4176
28.7334	289		28.7334	2213		28.7334	4191
28.7532	258		28.7532	2213		28.7532	4192
28.773	269		28.773	2230		28.773	4212
28.7927	252		28.7927	2205		28.7927	4168
28.8125	264		28.8125	2242		28.8125	4177
28.8322	281		28.8322	2207		28.8322	4169
28.852	252		28.852	2215		28.852	4180
28.8718	292		28.8718	2235		28.8718	4191
28.8915	275		28.8915	2239		28.8915	4197
28.9113	255		28.9113	2267		28.9113	4200
28.9311	277		28.9311	2227		28.9311	4200
28.9508	235		28.9508	2197		28.9508	4203
28.9706	265		28.9706	2233		28.9706	4222
28.9903	268		28.9903	2236		28.9903	4198
29.0101	303		29.0101	2245		29.0101	4201
29.0299	271		29.0299	2213		29.0299	4201
29.0496	298		29.0496	2259		29.0496	4201
29.0694	274		29.0694	2221		29.0694	4175
29.0892	273		29.0892	2215		29.0892	4202
29.1089	269		29.1089	2238		29.1089	4205
29.1287	270		29.1287	2206		29.1287	4195
29.1484	243		29.1484	2240		29.1484	4215
29.1682	250		29.1682	2246		29.1682	4190
29.188	236		29.188	2226		29.188	4178
29.2077	259		29.2077	2247		29.2077	4172
29.2275	274		29.2275	2268		29.2275	4203
29.2472	288		29.2472	2243		29.2472	4219
29.267	300		29.267	2234		29.267	4178
29.2868	236		29.2868	2240		29.2868	4192
29.3065	260		29.3065	2249		29.3065	4219
29.3263	276		29.3263	2238		29.3263	4196
29.346	296		29.346	2228		29.346	4187
29.3658	290		29.3658	2297		29.3658	4190
29.3856	296		29.3856	2280		29.3856	4195
29.4053	263		29.4053	2256		29.4053	4183
29.4251	281		29.4251	2246		29.4251	4185
29.4448	263		29.4448	2237		29.4448	4208
29.4646	297		29.4646	2274		29.4646	4204
29.4844	264		29.4844	2256		29.4844	4197
29.5041	301		29.5041	2233		29.5041	4194
29.5239	276		29.5239	2226		29.5239	4174
29.5437	297		29.5437	2214		29.5437	4185
29.5634	259		29.5634	2231		29.5634	4214
29.5832	272		29.5832	2265		29.5832	4205
29.6029	270		29.6029	2253		29.6029	4203
29.6227	309		29.6227	2246		29.6227	4181
29.6425	344		29.6425	2273		29.6425	4188
29.6622	325		29.6622	2270		29.6622	4174
29.682	332		29.682	2256		29.682	4211
29.7018	278		29.7018	2267		29.7018	4185
29.7215	320		29.7215	2260		29.7215	4196
29.7413	298		29.7413	2239		29.7413	4205
29.761	291		29.761	2243		29.761	4174
29.7808	293		29.7808	2217		29.7808	4182
29.8006	334		29.8006	2245		29.8006	4173
29.8203	292		29.8203	2235		29.8203	4165
29.8401	306		29.8401	2251		29.8401	4191
29.8598	282		29.8598	2237		29.8598	4196
29.8796	310		29.8796	2271		29.8796	4194
29.8994	271		29.8994	2254		29.8994	4205
29.9191	247		29.9191	2252		29.9191	4183
29.9389	312		29.9389	2275		29.9389	4197
29.9586	273		29.9586	2241		29.9586	4185
29.9784	255		29.9784	2260		29.9784	4178
29.9982	298		29.9982	2219		29.9982	4188
30.0179	269		30.0179	2238		30.0179	4195
30.0377	270		30.0377	2205		30.0377	4185
30.0575	298		30.0575	2231		30.0575	4213
30.0772	261		30.0772	2263		30.0772	4165
30.097	290		30.097	2233		30.097	4186
30.1167	298		30.1167	2239		30.1167	4180
30.1365	266		30.1365	2257		30.1365	4198
30.1563	270		30.1563	2236		30.1563	4197
30.176	297		30.176	2223		30.176	4217
30.1958	313		30.1958	2242		30.1958	4196
30.2156	280		30.2156	2254		30.2156	4208
30.2353	282		30.2353	2258		30.2353	4163
30.2551	301		30.2551	2211		30.2551	4201
30.2748	269		30.2748	2245		30.2748	4181
30.2946	287		30.2946	2248		30.2946	4182
30.3144	269		30.3144	2244		30.3144	4149
30.3341	266		30.3341	2248		30.3341	4146
30.3539	302		30.3539	2183		30.3539	4164
30.3736	271		30.3736	2239		30.3736	4159
30.3934	255		30.3934	2245		30.3934	4170
30.4132	249		30.4132	2235		30.4132	4186
30.4329	254		30.4329	2259		30.4329	4172
30.4527	239		30.4527	2207		30.4527	4181
30.4724	218		30.4724	2232		30.4724	4177
30.4922	264		30.4922	2236		30.4922	4156
30.512	242		30.512	2221		30.512	4133
30.5317	237		30.5317	2217		30.5317	4170
30.5515	290		30.5515	2231		30.5515	4207
30.5712	292		30.5712	2205		30.5712	4186
30.591	235		30.591	2242		30.591	4158
30.6108	267		30.6108	2239		30.6108	4181
30.6305	225		30.6305	2212		30.6305	4175
30.6503	273		30.6503	2239		30.6503	4160
30.6701	269		30.6701	2201		30.6701	4184
30.6898	262		30.6898	2247		30.6898	4160
30.7096	248		30.7096	2225		30.7096	4165
30.7293	281		30.7293	2220		30.7293	4174
30.7491	255		30.7491	2268		30.7491	4147
30.7689	260		30.7689	2220		30.7689	4148
30.7886	256		30.7886	2212		30.7886	4161
30.8084	255		30.8084	2208		30.8084	4205
30.8282	274		30.8282	2261		30.8282	4148
30.8479	278		30.8479	2255		30.8479	4159
30.8677	262		30.8677	2219		30.8677	4170
30.8874	259		30.8874	2208		30.8874	4183
30.9072	234		30.9072	2204		30.9072	4161
30.927	261		30.927	2214		30.927	4158
30.9467	247		30.9467	2215		30.9467	4210
30.9665	277		30.9665	2242		30.9665	4153
30.9862	240		30.9862	2208		30.9862	4173
31.006	226		31.006	2214		31.006	4175
31.0258	222		31.0258	2237		31.0258	4159
31.0455	252		31.0455	2203		31.0455	4179
31.0653	238		31.0653	2214		31.0653	4153
31.085	207		31.085	2219		31.085	4160
31.1048	243		31.1048	2187		31.1048	4143
31.1246	217		31.1246	2203		31.1246	4150
31.1443	226		31.1443	2205		31.1443	4160
31.1641	228		31.1641	2242		31.1641	4180
31.1839	210		31.1839	2213		31.1839	4166
31.2036	242		31.2036	2209		31.2036	4143
31.2234	200		31.2234	2207		31.2234	4157
31.2431	223		31.2431	2222		31.2431	4180
31.2629	232		31.2629	2236		31.2629	4172
31.2827	222		31.2827	2219		31.2827	4164
31.3024	193		31.3024	2186		31.3024	4179
31.3222	243		31.3222	2185		31.3222	4180
31.342	231		31.342	2190		31.342	4173
31.3617	241		31.3617	2210		31.3617	4175
31.3815	227		31.3815	2198		31.3815	4172
31.4012	252		31.4012	2210		31.4012	4168
31.421	247		31.421	2216		31.421	4154
31.4408	256		31.4408	2189		31.4408	4164
31.4605	228		31.4605	2222		31.4605	4194
31.4803	223		31.4803	2209		31.4803	4172
31.5	211		31.5	2224		31.5	4165
31.5198	238		31.5198	2226		31.5198	4152
31.5396	237		31.5396	2248		31.5396	4161
31.5593	207		31.5593	2232		31.5593	4167
31.5791	218		31.5791	2211		31.5791	4137
31.5988	241		31.5988	2210		31.5988	4143
31.6186	217		31.6186	2202		31.6186	4176
31.6384	235		31.6384	2214		31.6384	4154
31.6581	234		31.6581	2236		31.6581	4148
31.6779	207		31.6779	2208		31.6779	4185
31.6976	223		31.6976	2216		31.6976	4200
31.7174	207		31.7174	2213		31.7174	4172
31.7372	199		31.7372	2193		31.7372	4152
31.7569	229		31.7569	2215		31.7569	4141
31.7767	220		31.7767	2207		31.7767	4143
31.7965	236		31.7965	2176		31.7965	4154
31.8162	233		31.8162	2170		31.8162	4165
31.836	211		31.836	2197		31.836	4168
31.8557	228		31.8557	2207		31.8557	4149
31.8755	215		31.8755	2237		31.8755	4144
31.8953	207		31.8953	2206		31.8953	4154
31.915	210		31.915	2202		31.915	4164
31.9348	210		31.9348	2201		31.9348	4161
31.9546	229		31.9546	2170		31.9546	4198
31.9743	247		31.9743	2202		31.9743	4160
31.9941	249		31.9941	2217		31.9941	4158
32.0138	251		32.0138	2190		32.0138	4146
32.0336	206		32.0336	2205		32.0336	4188
32.0534	240		32.0534	2173		32.0534	4169
32.0731	237		32.0731	2217		32.0731	4132
32.0929	229		32.0929	2208		32.0929	4143
32.1126	224		32.1126	2249		32.1126	4161
32.1324	249		32.1324	2191		32.1324	4158
32.1522	283		32.1522	2218		32.1522	4145
32.1719	223		32.1719	2195		32.1719	4140
32.1917	230		32.1917	2211		32.1917	4143
32.2114	218		32.2114	2234		32.2114	4151
32.2312	243		32.2312	2207		32.2312	4161
32.251	276		32.251	2218		32.251	4158
32.2707	279		32.2707	2215		32.2707	4168
32.2905	251		32.2905	2205		32.2905	4170
32.3103	236		32.3103	2195		32.3103	4166
32.33	217		32.33	2206		32.33	4163
32.3498	232		32.3498	2177		32.3498	4152
32.3695	272		32.3695	2199		32.3695	4152
32.3893	246		32.3893	2176		32.3893	4160
32.4091	231		32.4091	2187		32.4091	4149
32.4288	240		32.4288	2238		32.4288	4166
32.4486	240		32.4486	2187		32.4486	4139
32.4684	221		32.4684	2203		32.4684	4142
32.4881	238		32.4881	2222		32.4881	4132
32.5079	211		32.5079	2206		32.5079	4129
32.5276	221		32.5276	2194		32.5276	4187
32.5474	227		32.5474	2187		32.5474	4145
32.5671	213		32.5671	2196		32.5671	4144
32.5869	248		32.5869	2178		32.5869	4122
32.6067	254		32.6067	2187		32.6067	4151
32.6264	220		32.6264	2182		32.6264	4151
32.6462	225		32.6462	2204		32.6462	4151
32.666	231		32.666	2180		32.666	4134
32.6857	221		32.6857	2196		32.6857	4146
32.7055	230		32.7055	2194		32.7055	4150
32.7253	246		32.7253	2191		32.7253	4182
32.745	223		32.745	2197		32.745	4174
32.7648	252		32.7648	2169		32.7648	4158
32.7845	197		32.7845	2194		32.7845	4162
32.8043	208		32.8043	2188		32.8043	4148
32.824	212		32.824	2182		32.824	4141
32.8438	216		32.8438	2166		32.8438	4139
32.8636	216		32.8636	2176		32.8636	4138
32.8833	236		32.8833	2194		32.8833	4138
32.9031	184		32.9031	2176		32.9031	4168
32.9229	211		32.9229	2180		32.9229	4136
32.9426	214		32.9426	2178		32.9426	4133
32.9624	203		32.9624	2233		32.9624	4138
32.9821	222		32.9821	2200		32.9821	4161
33.0019	212		33.0019	2210		33.0019	4147
33.0217	212		33.0217	2181		33.0217	4181
33.0414	232		33.0414	2202		33.0414	4142
33.0612	236		33.0612	2186		33.0612	4159
33.081	228		33.081	2194		33.081	4165
33.1007	244		33.1007	2203		33.1007	4151
33.1205	232		33.1205	2202		33.1205	4174
33.1402	233		33.1402	2223		33.1402	4158
33.16	231		33.16	2180		33.16	4142
33.1798	226		33.1798	2191		33.1798	4115
33.1995	239		33.1995	2168		33.1995	4152
33.2193	216		33.2193	2209		33.2193	4145
33.239	223		33.239	2187		33.239	4146
33.2588	204		33.2588	2209		33.2588	4135
33.2786	196		33.2786	2201		33.2786	4144
33.2983	198		33.2983	2176		33.2983	4155
33.3181	219		33.3181	2180		33.3181	4144
33.3379	217		33.3379	2180		33.3379	4146
33.3576	206		33.3576	2172		33.3576	4139
33.3774	206		33.3774	2209		33.3774	4152
33.3971	215		33.3971	2214		33.3971	4111
33.4169	212		33.4169	2174		33.4169	4125
33.4367	206		33.4367	2204		33.4367	4155
33.4564	210		33.4564	2165		33.4564	4136
33.4762	201		33.4762	2171		33.4762	4142
33.4959	201		33.4959	2173		33.4959	4128
33.5157	222		33.5157	2168		33.5157	4136
33.5355	220		33.5355	2207		33.5355	4140
33.5552	207		33.5552	2168		33.5552	4145
33.575	226		33.575	2173		33.575	4134
33.5947	215		33.5947	2206		33.5947	4125
33.6145	227		33.6145	2232		33.6145	4128
33.6343	210		33.6343	2174		33.6343	4151
33.654	211		33.654	2193		33.654	4140
33.6738	187		33.6738	2167		33.6738	4142
33.6936	241		33.6936	2189		33.6936	4180
33.7133	247		33.7133	2184		33.7133	4145
33.7331	236		33.7331	2160		33.7331	4146
33.7528	226		33.7528	2192		33.7528	4156
33.7726	209		33.7726	2194		33.7726	4129
33.7924	221		33.7924	2173		33.7924	4126
33.8121	208		33.8121	2201		33.8121	4161
33.8319	191		33.8319	2186		33.8319	4144
33.8516	225		33.8516	2178		33.8516	4144
33.8714	207		33.8714	2177		33.8714	4136
33.8912	240		33.8912	2172		33.8912	4132
33.9109	196		33.9109	2173		33.9109	4140
33.9307	208		33.9307	2186		33.9307	4106
33.9504	228		33.9504	2161		33.9504	4145
33.9702	241		33.9702	2211		33.9702	4151
33.99	215		33.99	2177		33.99	4133
34.0097	215		34.0097	2195		34.0097	4156
34.0295	188		34.0295	2142		34.0295	4143
34.0493	233		34.0493	2180		34.0493	4121
34.069	233		34.069	2190		34.069	4142
34.0888	198		34.0888	2189		34.0888	4158
34.1085	175		34.1085	2190		34.1085	4167
34.1283	225		34.1283	2182		34.1283	4156
34.1481	186		34.1481	2205		34.1481	4183
34.1678	211		34.1678	2171		34.1678	4133
34.1876	179		34.1876	2186		34.1876	4145
34.2073	219		34.2073	2164		34.2073	4121
34.2271	192		34.2271	2175		34.2271	4138
34.2469	204		34.2469	2170		34.2469	4136
34.2666	212		34.2666	2184		34.2666	4134
34.2864	203		34.2864	2206		34.2864	4137
34.3062	202		34.3062	2151		34.3062	4152
34.3259	188		34.3259	2171		34.3259	4153
34.3457	177		34.3457	2208		34.3457	4152
34.3654	198		34.3654	2189		34.3654	4152
34.3852	214		34.3852	2188		34.3852	4142
34.405	204		34.405	2156		34.405	4172
34.4247	209		34.4247	2181		34.4247	4154
34.4445	209		34.4445	2167		34.4445	4158
34.4642	219		34.4642	2170		34.4642	4140
34.484	199		34.484	2183		34.484	4136
34.5038	201		34.5038	2171		34.5038	4134
34.5235	221		34.5235	2177		34.5235	4142
34.5433	210		34.5433	2176		34.5433	4155
34.563	208		34.563	2185		34.563	4119
34.5828	198		34.5828	2162		34.5828	4118
34.6026	215		34.6026	2168		34.6026	4142
34.6223	202		34.6223	2188		34.6223	4134
34.6421	193		34.6421	2153		34.6421	4130
34.6619	211		34.6619	2174		34.6619	4139
34.6816	196		34.6816	2174		34.6816	4122
34.7014	195		34.7014	2177		34.7014	4149
34.7212	201		34.7212	2166		34.7212	4147
34.7409	200		34.7409	2163		34.7409	4116
34.7607	179		34.7607	2183		34.7607	4132
34.7804	181		34.7804	2150		34.7804	4107
34.8002	211		34.8002	2184		34.8002	4108
34.8199	207		34.8199	2167		34.8199	4117
34.8397	200		34.8397	2197		34.8397	4145
34.8595	210		34.8595	2178		34.8595	4138
34.8792	181		34.8792	2158		34.8792	4133
34.899	206		34.899	2174		34.899	4127
34.9188	204		34.9188	2137		34.9188	4138
34.9385	201		34.9385	2150		34.9385	4116
34.9583	203		34.9583	2174		34.9583	4146
34.978	179		34.978	2166		34.978	4127
34.9978	184		34.9978	2133		34.9978	4124
35.0176	201		35.0176	2155		35.0176	4132
35.0373	198		35.0373	2166		35.0373	4138
35.0571	188		35.0571	2158		35.0571	4117
35.0769	204		35.0769	2158		35.0769	4124
35.0966	237		35.0966	2175		35.0966	4131
35.1164	196		35.1164	2148		35.1164	4122
35.1361	234		35.1361	2156		35.1361	4139
35.1559	203		35.1559	2157		35.1559	4133
35.1757	177		35.1757	2189		35.1757	4109
35.1954	180		35.1954	2159		35.1954	4134
35.2152	200		35.2152	2158		35.2152	4137
35.2349	211		35.2349	2157		35.2349	4120
35.2547	201		35.2547	2157		35.2547	4143
35.2745	206		35.2745	2163		35.2745	4123
35.2942	181		35.2942	2188		35.2942	4152
35.314	194		35.314	2201		35.314	4125
35.3338	211		35.3338	2169		35.3338	4143
35.3535	194		35.3535	2162		35.3535	4110
35.3733	182		35.3733	2199		35.3733	4143
35.393	182		35.393	2168		35.393	4123
35.4128	184		35.4128	2189		35.4128	4129
35.4326	196		35.4326	2168		35.4326	4119
35.4523	208		35.4523	2161		35.4523	4104
35.4721	173		35.4721	2178		35.4721	4117
35.4918	184		35.4918	2131		35.4918	4121
35.5116	185		35.5116	2157		35.5116	4125
35.5314	172		35.5314	2153		35.5314	4126
35.5511	208		35.5511	2194		35.5511	4116
35.5709	168		35.5709	2155		35.5709	4103
35.5906	170		35.5906	2153		35.5906	4122
35.6104	169		35.6104	2153		35.6104	4132
35.6302	179		35.6302	2163		35.6302	4098
35.6499	159		35.6499	2157		35.6499	4099
35.6697	190		35.6697	2151		35.6697	4101
35.6895	171		35.6895	2183		35.6895	4110
35.7092	165		35.7092	2167		35.7092	4111
35.729	165		35.729	2159		35.729	4130
35.7487	147		35.7487	2166		35.7487	4121
35.7685	148		35.7685	2149		35.7685	4116
35.7883	176		35.7883	2150		35.7883	4094
35.808	169		35.808	2165		35.808	4103
35.8278	153		35.8278	2154		35.8278	4121
35.8475	198		35.8475	2159		35.8475	4135
35.8673	170		35.8673	2125		35.8673	4108
35.8871	192		35.8871	2114		35.8871	4103
35.9068	197		35.9068	2175		35.9068	4115
35.9266	181		35.9266	2176		35.9266	4091
35.9464	156		35.9464	2157		35.9464	4119
35.9661	151		35.9661	2134		35.9661	4103
35.9859	215		35.9859	2156		35.9859	4127
36.0056	186		36.0056	2166		36.0056	4127
36.0254	190		36.0254	2177		36.0254	4104
36.0452	196		36.0452	2165		36.0452	4110
36.0649	176		36.0649	2153		36.0649	4113
36.0847	187		36.0847	2149		36.0847	4131
36.1044	202		36.1044	2135		36.1044	4139
36.1242	179		36.1242	2140		36.1242	4123
36.144	227		36.144	2157		36.144	4102
36.1637	185		36.1637	2145		36.1637	4125
36.1835	165		36.1835	2140		36.1835	4135
36.2032	159		36.2032	2159		36.2032	4126
36.223	181		36.223	2126		36.223	4116
36.2428	177		36.2428	2162		36.2428	4120
36.2625	167		36.2625	2154		36.2625	4118
36.2823	194		36.2823	2182		36.2823	4117
36.3021	191		36.3021	2156		36.3021	4116
36.3218	180		36.3218	2147		36.3218	4124
36.3416	206		36.3416	2160		36.3416	4137
36.3613	182		36.3613	2170		36.3613	4086
36.3811	171		36.3811	2160		36.3811	4089
36.4009	198		36.4009	2158		36.4009	4114
36.4206	199		36.4206	2163		36.4206	4110
36.4404	158		36.4404	2172		36.4404	4134
36.4601	175		36.4601	2167		36.4601	4110
36.4799	181		36.4799	2164		36.4799	4122
36.4997	163		36.4997	2166		36.4997	4120
36.5194	180		36.5194	2177		36.5194	4126
36.5392	167		36.5392	2149		36.5392	4131
36.559	170		36.559	2150		36.559	4106
36.5787	165		36.5787	2139		36.5787	4129
36.5985	169		36.5985	2153		36.5985	4123
36.6182	143		36.6182	2159		36.6182	4120
36.638	169		36.638	2141		36.638	4121
36.6578	161		36.6578	2153		36.6578	4120
36.6775	178		36.6775	2144		36.6775	4125
36.6973	168		36.6973	2157		36.6973	4128
36.7171	173		36.7171	2167		36.7171	4120
36.7368	162		36.7368	2128		36.7368	4127
36.7566	195		36.7566	2137		36.7566	4104
36.7763	185		36.7763	2128		36.7763	4134
36.7961	182		36.7961	2144		36.7961	4128
36.8158	182		36.8158	2156		36.8158	4115
36.8356	189		36.8356	2159		36.8356	4149
36.8554	213		36.8554	2146		36.8554	4135
36.8751	183		36.8751	2149		36.8751	4136
36.8949	180		36.8949	2130		36.8949	4146
36.9147	162		36.9147	2151		36.9147	4122
36.9344	191		36.9344	2139		36.9344	4128
36.9542	196		36.9542	2141		36.9542	4121
36.974	132		36.974	2158		36.974	4115
36.9937	160		36.9937	2144		36.9937	4103
37.0135	171		37.0135	2178		37.0135	4068
37.0332	175		37.0332	2132		37.0332	4100
37.053	181		37.053	2162		37.053	4141
37.0727	157		37.0727	2164		37.0727	4135
37.0925	163		37.0925	2142		37.0925	4112
37.1123	196		37.1123	2158		37.1123	4105
37.132	160		37.132	2139		37.132	4112
37.1518	160		37.1518	2154		37.1518	4113
37.1716	180		37.1716	2147		37.1716	4118
37.1913	199		37.1913	2150		37.1913	4105
37.2111	144		37.2111	2146		37.2111	4098
37.2308	197		37.2308	2138		37.2308	4106
37.2506	199		37.2506	2140		37.2506	4113
37.2704	199		37.2704	2122		37.2704	4104
37.2901	201		37.2901	2152		37.2901	4115
37.3099	203		37.3099	2144		37.3099	4115
37.3297	200		37.3297	2142		37.3297	4113
37.3494	188		37.3494	2133		37.3494	4112
37.3692	198		37.3692	2131		37.3692	4110
37.3889	189		37.3889	2143		37.3889	4108
37.4087	205		37.4087	2155		37.4087	4107
37.4285	169		37.4285	2174		37.4285	4095
37.4482	178		37.4482	2128		37.4482	4127
37.468	178		37.468	2139		37.468	4111
37.4877	163		37.4877	2148		37.4877	4109
37.5075	185		37.5075	2136		37.5075	4125
37.5273	172		37.5273	2166		37.5273	4113
37.547	163		37.547	2144		37.547	4112
37.5668	188		37.5668	2153		37.5668	4087
37.5866	177		37.5866	2155		37.5866	4110
37.6063	164		37.6063	2155		37.6063	4104
37.6261	175		37.6261	2157		37.6261	4126
37.6458	173		37.6458	2142		37.6458	4113
37.6656	183		37.6656	2139		37.6656	4081
37.6854	166		37.6854	2144		37.6854	4110
37.7051	152		37.7051	2154		37.7051	4127
37.7249	171		37.7249	2160		37.7249	4101
37.7446	164		37.7446	2143		37.7446	4140
37.7644	158		37.7644	2123		37.7644	4119
37.7842	170		37.7842	2147		37.7842	4112
37.8039	155		37.8039	2147		37.8039	4110
37.8237	172		37.8237	2140		37.8237	4120
37.8434	145		37.8434	2160		37.8434	4121
37.8632	177		37.8632	2157		37.8632	4090
37.883	165		37.883	2117		37.883	4110
37.9027	161		37.9027	2129		37.9027	4118
37.9225	154		37.9225	2146		37.9225	4110
37.9423	155		37.9423	2132		37.9423	4130
37.962	174		37.962	2142		37.962	4117
37.9818	168		37.9818	2156		37.9818	4107
38.0015	155		38.0015	2161		38.0015	4099
38.0213	151		38.0213	2157		38.0213	4106
38.0411	161		38.0411	2154		38.0411	4103
38.0608	160		38.0608	2134		38.0608	4099
38.0806	183		38.0806	2149		38.0806	4100
38.1003	162		38.1003	2150		38.1003	4112
38.1201	175		38.1201	2148		38.1201	4106
38.1399	168		38.1399	2165		38.1399	4101
38.1596	161		38.1596	2134		38.1596	4126
38.1794	154		38.1794	2168		38.1794	4090
38.1992	168		38.1992	2139		38.1992	4123
38.2189	136		38.2189	2139		38.2189	4121
38.2387	143		38.2387	2138		38.2387	4108
38.2584	200		38.2584	2155		38.2584	4099
38.2782	165		38.2782	2156		38.2782	4121
38.298	178		38.298	2155		38.298	4117
38.3177	183		38.3177	2144		38.3177	4102
38.3375	174		38.3375	2141		38.3375	4089
38.3572	185		38.3572	2176		38.3572	4086
38.377	162		38.377	2147		38.377	4116
38.3968	134		38.3968	2126		38.3968	4079
38.4165	157		38.4165	2149		38.4165	4107
38.4363	174		38.4363	2135		38.4363	4094
38.456	174		38.456	2128		38.456	4086
38.4758	172		38.4758	2141		38.4758	4103
38.4956	173		38.4956	2144		38.4956	4107
38.5153	159		38.5153	2120		38.5153	4116
38.5351	152		38.5351	2141		38.5351	4094
38.5549	172		38.5549	2141		38.5549	4111
38.5746	135		38.5746	2140		38.5746	4109
38.5944	164		38.5944	2122		38.5944	4121
38.6141	192		38.6141	2123		38.6141	4135
38.6339	165		38.6339	2110		38.6339	4083
38.6537	153		38.6537	2139		38.6537	4100
38.6734	156		38.6734	2143		38.6734	4116
38.6932	152		38.6932	2126		38.6932	4118
38.7129	175		38.7129	2153		38.7129	4132
38.7327	147		38.7327	2142		38.7327	4105
38.7525	145		38.7525	2154		38.7525	4107
38.7722	149		38.7722	2144		38.7722	4101
38.792	171		38.792	2172		38.792	4101
38.8118	167		38.8118	2111		38.8118	4119
38.8315	145		38.8315	2126		38.8315	4085
38.8513	165		38.8513	2132		38.8513	4124
38.871	162		38.871	2144		38.871	4125
38.8908	129		38.8908	2149		38.8908	4113
38.9106	135		38.9106	2129		38.9106	4088
38.9303	156		38.9303	2127		38.9303	4127
38.9501	140		38.9501	2127		38.9501	4101
38.9699	153		38.9699	2126		38.9699	4113
38.9896	140		38.9896	2162		38.9896	4095
39.0094	169		39.0094	2130		39.0094	4116
39.0291	175		39.0291	2120		39.0291	4103
39.0489	137		39.0489	2120		39.0489	4120
39.0686	142		39.0686	2122		39.0686	4100
39.0884	159		39.0884	2129		39.0884	4101
39.1082	155		39.1082	2149		39.1082	4128
39.1279	135		39.1279	2131		39.1279	4092
39.1477	172		39.1477	2127		39.1477	4095
39.1675	153		39.1675	2128		39.1675	4104
39.1872	156		39.1872	2127		39.1872	4090
39.207	183		39.207	2146		39.207	4096
39.2268	173		39.2268	2120		39.2268	4082
39.2465	151		39.2465	2134		39.2465	4095
39.2663	162		39.2663	2149		39.2663	4108
39.286	175		39.286	2140		39.286	4113
39.3058	155		39.3058	2150		39.3058	4103
39.3255	160		39.3255	2142		39.3255	4123
39.3453	156		39.3453	2155		39.3453	4111
39.3651	130		39.3651	2143		39.3651	4106
39.3848	124		39.3848	2137		39.3848	4102
39.4046	140		39.4046	2125		39.4046	4091
39.4244	163		39.4244	2117		39.4244	4115
39.4441	151		39.4441	2132		39.4441	4108
39.4639	162		39.4639	2145		39.4639	4099
39.4836	177		39.4836	2143		39.4836	4120
39.5034	176		39.5034	2136		39.5034	4109
39.5232	176		39.5232	2140		39.5232	4101
39.5429	186		39.5429	2145		39.5429	4075
39.5627	174		39.5627	2129		39.5627	4107
39.5825	156		39.5825	2166		39.5825	4110
39.6022	130		39.6022	2145		39.6022	4106
39.622	148		39.622	2157		39.622	4098
39.6417	173		39.6417	2138		39.6417	4106
39.6615	149		39.6615	2133		39.6615	4110
39.6813	157		39.6813	2139		39.6813	4123
39.701	193		39.701	2164		39.701	4102
39.7208	192		39.7208	2125		39.7208	4137
39.7405	190		39.7405	2142		39.7405	4129
39.7603	178		39.7603	2137		39.7603	4093
39.7801	209		39.7801	2148		39.7801	4107
39.7998	203		39.7998	2152		39.7998	4117
39.8196	175		39.8196	2144		39.8196	4115
39.8394	172		39.8394	2144		39.8394	4097
39.8591	168		39.8591	2132		39.8591	4119
39.8789	177		39.8789	2139		39.8789	4109
39.8986	166		39.8986	2123		39.8986	4080
39.9184	143		39.9184	2150		39.9184	4100
39.9382	160		39.9382	2137		39.9382	4105
39.9579	153		39.9579	2163		39.9579	4082
39.9777	191		39.9777	2151		39.9777	4115
39.9974	175		39.9974	2125		39.9974	4113
40.0172	149		40.0172	2152		40.0172	4105
40.037	181		40.037	2161		40.037	4097
40.0567	168		40.0567	2128		40.0567	4110
40.0765	169		40.0765	2133		40.0765	4093
40.0962	177		40.0962	2154		40.0962	4101
40.116	159		40.116	2136		40.116	4099
40.1358	200		40.1358	2138		40.1358	4100
40.1555	188		40.1555	2131		40.1555	4109
40.1753	154		40.1753	2128		40.1753	4111
40.1951	151		40.1951	2147		40.1951	4089
40.2148	185		40.2148	2153		40.2148	4097
40.2346	183		40.2346	2136		40.2346	4099
40.2543	169		40.2543	2122		40.2543	4094
40.2741	175		40.2741	2120		40.2741	4105
40.2939	163		40.2939	2151		40.2939	4102
40.3136	162		40.3136	2147		40.3136	4092
40.3334	149		40.3334	2134		40.3334	4089
40.3531	175		40.3531	2125		40.3531	4092
40.3729	145		40.3729	2127		40.3729	4100
40.3927	167		40.3927	2144		40.3927	4119
40.4124	173		40.4124	2134		40.4124	4109
40.4322	177		40.4322	2112		40.4322	4110
40.4519	164		40.4519	2136		40.4519	4114
40.4717	150		40.4717	2139		40.4717	4106
40.4915	173		40.4915	2157		40.4915	4097
40.5112	172		40.5112	2138		40.5112	4118
40.531	165		40.531	2132		40.531	4114
40.5508	125		40.5508	2131		40.5508	4087
40.5705	157		40.5705	2149		40.5705	4118
40.5903	137		40.5903	2144		40.5903	4111
40.61	148		40.61	2157		40.61	4109
40.6298	166		40.6298	2131		40.6298	4093
40.6496	153		40.6496	2134		40.6496	4114
40.6693	162		40.6693	2143		40.6693	4074
40.6891	173		40.6891	2140		40.6891	4115
40.7088	167		40.7088	2141		40.7088	4089
40.7286	161		40.7286	2152		40.7286	4097
40.7484	128		40.7484	2123		40.7484	4119
40.7681	146		40.7681	2143		40.7681	4100
40.7879	177		40.7879	2141		40.7879	4117
40.8077	169		40.8077	2153		40.8077	4102
40.8274	168		40.8274	2134		40.8274	4110
40.8472	154		40.8472	2158		40.8472	4105
40.8669	174		40.8669	2126		40.8669	4133
40.8867	151		40.8867	2127		40.8867	4126
40.9065	170		40.9065	2131		40.9065	4099
40.9262	159		40.9262	2111		40.9262	4121
40.946	174		40.946	2147		40.946	4080
40.9657	158		40.9657	2143		40.9657	4093
40.9855	153		40.9855	2105		40.9855	4082
41.0053	148		41.0053	2125		41.0053	4095
41.025	169		41.025	2132		41.025	4118
41.0448	157		41.0448	2140		41.0448	4101
41.0646	164		41.0646	2128		41.0646	4100
41.0843	184		41.0843	2132		41.0843	4105
41.1041	167		41.1041	2136		41.1041	4124
41.1238	165		41.1238	2156		41.1238	4104
41.1436	169		41.1436	2145		41.1436	4107
41.1634	152		41.1634	2137		41.1634	4109
41.1831	141		41.1831	2112		41.1831	4104
41.2029	162		41.2029	2151		41.2029	4112
41.2227	157		41.2227	2136		41.2227	4108
41.2424	149		41.2424	2131		41.2424	4095
41.2622	135		41.2622	2139		41.2622	4096
41.2819	174		41.2819	2149		41.2819	4100
41.3017	146		41.3017	2127		41.3017	4098
41.3214	137		41.3214	2122		41.3214	4082
41.3412	164		41.3412	2157		41.3412	4111
41.361	149		41.361	2115		41.361	4103
41.3807	152		41.3807	2144		41.3807	4104
41.4005	161		41.4005	2127		41.4005	4113
41.4203	191		41.4203	2146		41.4203	4116
41.44	156		41.44	2129		41.44	4118
41.4598	153		41.4598	2153		41.4598	4100
41.4796	159		41.4796	2163		41.4796	4100
41.4993	180		41.4993	2153		41.4993	4114
41.5191	160		41.5191	2156		41.5191	4137
41.5388	164		41.5388	2138		41.5388	4110
41.5586	161		41.5586	2186		41.5586	4109
41.5784	163		41.5784	2135		41.5784	4081
41.5981	150		41.5981	2156		41.5981	4097
41.6179	141		41.6179	2176		41.6179	4101
41.6376	183		41.6376	2163		41.6376	4110
41.6574	148		41.6574	2152		41.6574	4100
41.6772	170		41.6772	2161		41.6772	4114
41.6969	175		41.6969	2135		41.6969	4097
41.7167	167		41.7167	2136		41.7167	4125
41.7364	167		41.7364	2144		41.7364	4088
41.7562	183		41.7562	2126		41.7562	4103
41.776	140		41.776	2155		41.776	4100
41.7957	176		41.7957	2129		41.7957	4094
41.8155	163		41.8155	2134		41.8155	4095
41.8353	150		41.8353	2145		41.8353	4103
41.855	166		41.855	2145		41.855	4109
41.8748	170		41.8748	2145		41.8748	4096
41.8945	188		41.8945	2119		41.8945	4117
41.9143	150		41.9143	2155		41.9143	4076
41.9341	183		41.9341	2165		41.9341	4122
41.9538	174		41.9538	2142		41.9538	4125
41.9736	166		41.9736	2136		41.9736	4101
41.9933	169		41.9933	2145		41.9933	4106
42.0131	193		42.0131	2138		42.0131	4096
42.0329	183		42.0329	2140		42.0329	4085
42.0526	141		42.0526	2153		42.0526	4127
42.0724	189		42.0724	2140		42.0724	4103
42.0921	177		42.0921	2150		42.0921	4108
42.1119	174		42.1119	2156		42.1119	4111
42.1317	175		42.1317	2140		42.1317	4098
42.1514	199		42.1514	2166		42.1514	4099
42.1712	160		42.1712	2134		42.1712	4090
42.191	172		42.191	2135		42.191	4119
42.2107	173		42.2107	2124		42.2107	4100
42.2305	172		42.2305	2146		42.2305	4106
42.2502	193		42.2502	2129		42.2502	4079
42.27	163		42.27	2161		42.27	4117
42.2898	172		42.2898	2118		42.2898	4120
42.3095	152		42.3095	2135		42.3095	4136
42.3293	169		42.3293	2130		42.3293	4096
42.349	189		42.349	2140		42.349	4092
42.3688	206		42.3688	2120		42.3688	4098
42.3886	169		42.3886	2143		42.3886	4106
42.4083	181		42.4083	2151		42.4083	4113
42.4281	176		42.4281	2155		42.4281	4100
42.4479	205		42.4479	2123		42.4479	4118
42.4676	179		42.4676	2134		42.4676	4101
42.4874	212		42.4874	2144		42.4874	4105
42.5071	169		42.5071	2166		42.5071	4100
42.5269	173		42.5269	2119		42.5269	4112
42.5467	186		42.5467	2142		42.5467	4094
42.5664	172		42.5664	2133		42.5664	4108
42.5862	181		42.5862	2154		42.5862	4105
42.6059	197		42.6059	2152		42.6059	4122
42.6257	194		42.6257	2138		42.6257	4111
42.6455	200		42.6455	2152		42.6455	4113
42.6652	192		42.6652	2148		42.6652	4087
42.685	167		42.685	2129		42.685	4111
42.7047	184		42.7047	2162		42.7047	4092
42.7245	187		42.7245	2146		42.7245	4101
42.7443	180		42.7443	2122		42.7443	4132
42.764	188		42.764	2146		42.764	4127
42.7838	182		42.7838	2143		42.7838	4121
42.8036	193		42.8036	2163		42.8036	4091
42.8233	173		42.8233	2133		42.8233	4102
42.8431	180		42.8431	2139		42.8431	4115
42.8628	198		42.8628	2144		42.8628	4119
42.8826	185		42.8826	2164		42.8826	4093
42.9024	183		42.9024	2132		42.9024	4097
42.9221	179		42.9221	2162		42.9221	4093
42.9419	186		42.9419	2145		42.9419	4095
42.9616	171		42.9616	2135		42.9616	4110
42.9814	184		42.9814	2154		42.9814	4102
43.0012	202		43.0012	2159		43.0012	4106
43.0209	181		43.0209	2149		43.0209	4103
43.0407	185		43.0407	2156		43.0407	4105
43.0605	186		43.0605	2158		43.0605	4113
43.0802	214		43.0802	2169		43.0802	4113
43.1	215		43.1	2160		43.1	4095
43.1197	198		43.1197	2129		43.1197	4094
43.1395	179		43.1395	2151		43.1395	4124
43.1593	167		43.1593	2142		43.1593	4117
43.179	186		43.179	2177		43.179	4124
43.1988	181		43.1988	2149		43.1988	4126
43.2186	199		43.2186	2148		43.2186	4131
43.2383	209		43.2383	2147		43.2383	4123
43.2581	205		43.2581	2169		43.2581	4127
43.2778	214		43.2778	2173		43.2778	4110
43.2976	218		43.2976	2145		43.2976	4115
43.3174	239		43.3174	2164		43.3174	4100
43.3371	237		43.3371	2164		43.3371	4104
43.3569	215		43.3569	2176		43.3569	4132
43.3766	200		43.3766	2181		43.3766	4094
43.3964	218		43.3964	2166		43.3964	4090
43.4162	231		43.4162	2155		43.4162	4085
43.4359	228		43.4359	2171		43.4359	4110
43.4557	218		43.4557	2148		43.4557	4125
43.4754	187		43.4754	2184		43.4754	4110
43.4952	231		43.4952	2154		43.4952	4115
43.515	235		43.515	2124		43.515	4103
43.5347	225		43.5347	2155		43.5347	4088
43.5545	218		43.5545	2162		43.5545	4119
43.5742	205		43.5742	2161		43.5742	4113
43.594	220		43.594	2160		43.594	4103
43.6138	220		43.6138	2162		43.6138	4102
43.6335	210		43.6335	2167		43.6335	4097
43.6533	195		43.6533	2147		43.6533	4101
43.6731	203		43.6731	2159		43.6731	4113
43.6928	174		43.6928	2153		43.6928	4093
43.7126	241		43.7126	2175		43.7126	4128
43.7323	215		43.7323	2165		43.7323	4103
43.7521	179		43.7521	2153		43.7521	4124
43.7719	190		43.7719	2163		43.7719	4106
43.7916	223		43.7916	2151		43.7916	4090
43.8114	210		43.8114	2144		43.8114	4115
43.8312	215		43.8312	2162		43.8312	4113
43.8509	193		43.8509	2166		43.8509	4133
43.8707	199		43.8707	2140		43.8707	4120
43.8904	190		43.8904	2163		43.8904	4134
43.9102	192		43.9102	2169		43.9102	4121
43.93	212		43.93	2165		43.93	4105
43.9497	247		43.9497	2156		43.9497	4132
43.9695	185		43.9695	2162		43.9695	4105
43.9892	171		43.9892	2162		43.9892	4094
44.009	198		44.009	2161		44.009	4098
44.0288	211		44.0288	2161		44.0288	4140
44.0485	179		44.0485	2168		44.0485	4114
44.0683	213		44.0683	2152		44.0683	4116
44.0881	208		44.0881	2164		44.0881	4100
44.1078	214		44.1078	2145		44.1078	4128
44.1276	222		44.1276	2151		44.1276	4107
44.1473	222		44.1473	2137		44.1473	4119
44.1671	214		44.1671	2153		44.1671	4107
44.1869	197		44.1869	2113		44.1869	4104
44.2066	183		44.2066	2143		44.2066	4125
44.2264	193		44.2264	2142		44.2264	4114
44.2461	213		44.2461	2152		44.2461	4112
44.2659	189		44.2659	2145		44.2659	4119
44.2857	184		44.2857	2153		44.2857	4103
44.3054	217		44.3054	2141		44.3054	4105
44.3252	222		44.3252	2151		44.3252	4113
44.3449	196		44.3449	2135		44.3449	4111
44.3647	197		44.3647	2167		44.3647	4112
44.3845	189		44.3845	2153		44.3845	4123
44.4042	169		44.4042	2159		44.4042	4090
44.424	187		44.424	2135		44.424	4103
44.4438	208		44.4438	2144		44.4438	4109
44.4635	206		44.4635	2144		44.4635	4115
44.4833	207		44.4833	2140		44.4833	4114
[truncated: 2,303 more rows]

## Sheet: Figure 2c
HNTM-AU-SA										HNTM-AU-NP
96	283.195									96.2	441.111	441.142	441.111	441.112	441.142
95.9	269.583									96.1	445.833	441.152	441.111	441.112	441.151
95.8	275									96	456.528	441.157	441.103	441.105	441.155
95.7	264.861									95.9	447.222	441.147	441.078	441.08	441.146
95.6	266.528									95.8	441.667	441.157	441.068	441.07	441.155
95.5	275.972									95.7	445.278	441.182	441.067	441.07	441.179
95.4	273.75									95.6	443.611	441.207	441.06	441.063	441.204
95.3	274.028									95.5	441.389	441.243	441.056	441.06	441.239
95.2	274.306									95.4	453.611	441.293	441.055	441.06	441.288
95.1	260.278	262.401	260.278	260.278	260.278	260.278	262.401			95.3	453.195	441.335	441.035	441.041	441.329
95	266.528	262.668	260.284	260.284	260.284	260.284	262.668			95.2	441.528	441.393	441.015	441.022	441.385
94.9	263.195	262.966	260.29	260.29	260.29	260.29	262.966			95.1	441.667	441.489	441.014	441.023	441.479
94.8	267.639	263.298	260.296	260.296	260.296	260.296	263.298			95	445.139	441.606	441.013	441.024	441.595
94.7	265.695	263.667	260.302	260.302	260.302	260.302	263.667			94.9	451.25	441.746	441.006	441.02	441.732
94.6	272.083	264.077	260.308	260.308	260.308	260.308	264.077			94.8	443.611	441.908	440.989	441.007	441.891
94.5	268.889	264.534	260.314	260.314	260.314	260.314	264.533			94.7	443.333	442.123	440.985	441.006	442.102
94.4	268.195	265.041	260.32	260.32	260.32	260.32	265.041			94.6	450.278	442.385	440.981	441.007	442.359
94.3	260.417	265.604	260.326	260.326	260.326	260.326	265.604			94.5	438.889	442.693	440.966	440.997	442.662
94.2	277.222	266.231	260.332	260.332	260.332	260.332	266.231			94.4	443.889	443.088	440.969	441.007	443.05
94.1	270.695	266.926	260.338	260.338	260.338	260.338	266.926			94.3	446.528	443.556	440.964	441.011	443.51
94	272.5	267.698	260.344	260.344	260.344	260.344	267.698			94.2	445.972	444.117	440.955	441.011	444.061
93.9	266.945	268.554	260.35	260.35	260.35	260.351	268.554			94.1	452.083	444.794	440.947	441.015	444.727
93.8	271.25	269.503	260.356	260.356	260.356	260.357	269.503			94	450.833	445.599	440.929	441.01	445.518
93.7	279.722	270.553	260.362	260.362	260.362	260.363	270.553			93.9	449.861	446.568	440.913	441.01	446.471
93.6	279.306	271.714	260.368	260.368	260.368	260.369	271.713			93.8	448.056	447.734	440.898	441.015	447.617
93.5	271.111	272.994	260.374	260.374	260.374	260.375	272.993			93.7	441.667	449.132	440.886	441.026	448.993
93.4	279.861	274.401	260.38	260.38	260.38	260.382	274.399			93.6	458.75	450.815	440.885	441.051	450.649
93.3	274.583	275.942	260.387	260.387	260.387	260.389	275.94			93.5	448.75	452.794	440.856	441.054	452.596
93.2	283.333	277.623	260.392	260.392	260.392	260.395	277.62			93.4	471.111	455.173	440.843	441.078	454.937
93.1	281.25	279.444	260.399	260.399	260.399	260.402	279.441			93.3	467.917	457.969	440.793	441.072	457.69
93	276.25	281.402	260.405	260.405	260.405	260.409	281.397			93.2	483.611	461.303	440.748	441.079	460.972
92.9	294.445	283.486	260.411	260.411	260.411	260.417	283.479			93.1	485.278	465.234	440.678	441.069	464.843
92.8	295.833	285.675	260.417	260.417	260.417	260.425	285.666			93	480.417	469.878	440.605	441.066	469.417
92.7	289.583	287.937	260.423	260.423	260.423	260.434	287.925			92.9	477.083	475.341	440.54	441.082	474.798
92.6	297.639	290.225	260.429	260.429	260.429	260.444	290.21			92.8	491.667	481.693	440.48	441.117	481.056
92.5	293.333	292.478	260.435	260.435	260.435	260.455	292.458			92.7	495.972	488.938	440.396	441.143	488.19
92.4	301.389	294.619	260.441	260.441	260.441	260.467	294.593			92.6	510.833	497.036	440.305	441.18	496.161
92.3	302.778	296.561	260.447	260.447	260.447	260.481	296.526			92.5	513.889	505.769	440.189	441.212	504.746
92.2	299.306	298.208	260.453	260.453	260.453	260.497	298.163			92.4	523.333	514.744	440.068	441.261	513.551
92.1	302.083	299.471	260.459	260.459	260.459	260.516	299.414			92.3	524.028	523.279	439.931	441.321	521.89
92	299.167	300.275	260.465	260.466	260.465	260.538	300.201			92.2	535.417	530.495	439.793	441.409	528.879
91.9	301.806	300.568	260.471	260.472	260.471	260.565	300.473			92.1	527.361	535.401	439.636	441.512	533.525
91.8	289.028	300.334	260.477	260.478	260.477	260.597	300.213			92	535.694	537.256	439.493	441.667	535.082
91.7	295.972	299.592	260.483	260.485	260.483	260.635	299.438			91.9	525.278	535.739	439.335	441.851	533.223
91.6	295.556	298.395	260.489	260.491	260.49	260.682	298.2			91.8	533.472	531.187	439.194	442.102	528.279
91.5	290.139	296.821	260.495	260.498	260.496	260.738	296.575			91.7	516.806	524.352	439.039	442.394	520.997
91.4	291.667	294.963	260.501	260.505	260.502	260.807	294.653			91.6	512.222	516.26	438.911	442.778	512.393
91.3	303.75	292.919	260.507	260.513	260.508	260.889	292.531			91.5	514.028	507.798	438.791	443.24	503.349
91.2	293.611	290.779	260.513	260.521	260.514	260.99	290.294			91.4	502.639	499.636	438.668	443.78	494.523
91.1	292.361	288.625	260.519	260.53	260.521	261.111	288.022			91.3	496.667	492.225	438.563	444.431	486.357
91	289.861	286.523	260.525	260.539	260.527	261.258	285.775			91.2	485.833	485.77	438.467	445.194	479.043
90.9	281.806	284.525	260.531	260.55	260.533	261.436	283.6			91.1	488.333	480.35	438.39	446.092	472.648
90.8	287.083	282.67	260.537	260.562	260.54	261.651	281.53			91	473.195	475.93	438.308	447.118	467.12
90.7	284.445	280.985	260.543	260.575	260.546	261.909	279.586			90.9	477.917	472.481	438.25	448.317	462.415
90.6	275.695	279.493	260.55	260.591	260.553	262.22	277.777			90.8	472.361	469.9	438.185	449.676	458.409
90.5	291.945	278.205	260.556	260.61	260.56	262.594	276.109			90.7	466.667	468.13	438.129	451.234	455.026
90.4	282.083	277.136	260.562	260.632	260.566	263.042	274.58			90.6	459.861	467.109	438.082	453.014	452.177
90.3	274.861	276.293	260.568	260.658	260.574	263.579	273.186			90.5	462.222	466.786	438.047	455.047	449.787
90.2	274.306	275.69	260.574	260.69	260.581	264.221	271.918			90.4	471.111	467.11	438.007	457.346	447.771
90.1	278.75	275.337	260.58	260.728	260.588	264.989	270.77			90.3	466.806	468.043	437.953	459.937	446.059
90	277.778	275.252	260.586	260.775	260.596	265.906	269.732			90.2	479.861	469.596	437.906	462.877	444.625
89.9	278.611	275.456	260.592	260.832	260.604	266.999	268.796			90.1	471.806	471.74	437.837	466.182	443.395
89.8	272.5	275.974	260.598	260.901	260.613	268.302	267.951			90	470.139	474.519	437.781	469.93	442.37
89.7	276.667	276.842	260.604	260.986	260.622	269.853	267.192			89.9	485.556	477.943	437.728	474.163	441.507
89.6	286.667	278.098	260.61	261.089	260.632	271.698	266.508			89.8	476.111	482.009	437.649	478.904	440.755
89.5	282.778	279.791	260.616	261.214	260.643	273.888	265.894			89.7	477.361	486.792	437.586	484.247	440.132
89.4	289.167	281.978	260.622	261.367	260.654	276.48	265.342			89.6	497.639	492.309	437.521	490.228	439.602
89.3	279.306	284.719	260.628	261.553	260.666	279.536	264.847			89.5	500.139	498.559	437.422	496.863	439.118
89.2	298.333	288.076	260.634	261.779	260.68	283.116	264.403			89.4	505.278	505.595	437.319	504.216	438.698
89.1	293.611	292.1	260.64	262.053	260.694	287.268	264.005			89.3	518.056	513.414	437.208	512.298	438.325
89	303.889	296.816	260.646	262.384	260.71	292.011	263.648			89.2	535.278	521.978	437.075	521.076	437.977
88.9	306.25	302.194	260.652	262.786	260.728	297.308	263.329			89.1	542.917	531.203	436.914	530.477	437.64
88.8	315.695	308.111	260.658	263.271	260.748	303.024	263.043			89	562.778	540.964	436.74	540.382	437.322
88.7	312.361	314.31	260.664	263.858	260.77	308.887	262.787			88.9	562.222	551.013	436.533	550.548	436.999
88.6	325.417	320.364	260.67	264.566	260.795	314.455	262.559			88.8	569.306	561.056	436.327	560.686	436.698
88.5	323.75	325.707	260.676	265.42	260.823	319.139	262.355			88.7	579.722	570.648	436.109	570.354	436.403
88.4	323.056	329.725	260.682	266.448	260.855	322.297	262.173			88.6	588.333	579.261	435.873	579.028	436.106
88.3	331.389	331.939	260.688	267.684	260.891	323.419	262.011			88.5	586.389	586.329	435.623	586.146	435.806
88.2	319.306	332.188	260.695	269.166	260.931	322.308	261.866			88.4	583.194	591.324	435.376	591.181	435.519
88.1	330.833	330.707	260.7	270.931	260.977	319.162	261.738			88.3	585.833	593.812	435.133	593.7	435.245
88	338.889	328.043	260.707	273.018	261.029	314.491	261.625			88.2	604.444	593.539	434.886	593.452	434.973
87.9	326.25	324.86	260.713	275.452	261.087	308.935	261.524			88.1	594.028	590.48	434.608	590.412	434.675
87.8	323.75	321.749	260.719	278.232	261.154	303.084	261.435			88	582.917	584.921	434.346	584.869	434.398
87.7	317.083	319.098	260.725	281.306	261.23	297.38	261.356			87.9	576.389	577.297	434.103	577.257	434.143
87.6	319.306	317.046	260.731	284.54	261.316	292.096	261.287			87.8	566.111	568.144	433.869	568.113	433.9
87.5	325.417	315.482	260.737	287.689	261.413	287.364	261.226			87.7	555.694	558.033	433.652	558.01	433.675
87.4	317.639	314.09	260.743	290.397	261.524	283.225	261.173			87.6	556.667	547.484	433.452	547.466	433.47
87.3	312.778	312.442	260.749	292.256	261.649	279.657	261.126			87.5	546.25	536.904	433.25	536.891	433.263
87.2	302.778	310.15	260.755	292.924	261.792	276.613	261.086			87.4	528.75	526.637	433.064	526.627	433.074
87.1	322.639	307.022	260.761	292.268	261.953	274.033	261.05			87.3	534.167	516.915	432.907	516.908	432.915
87	298.472	303.132	260.767	290.421	262.136	271.855	261.02			87.2	516.389	507.836	432.741	507.83	432.747
86.9	301.667	298.767	260.773	287.725	262.344	270.022	260.994			87.1	510.972	499.505	432.604	499.5	432.608
86.8	297.917	294.285	260.779	284.588	262.579	268.483	260.972			87	502.639	491.919	432.475	491.916	432.478
86.7	282.083	290.001	260.785	281.366	262.845	267.192	260.953			86.9	503.889	485.069	432.36	485.067	432.363
86.6	293.056	286.125	260.791	278.304	263.146	266.111	260.937			86.8	498.611	478.905	432.243	478.903	432.245
86.5	282.083	282.762	260.797	275.536	263.486	265.207	260.924			86.7	485.139	473.389	432.134	473.388	432.135
86.4	288.75	279.94	260.803	273.115	263.871	264.451	260.913			86.6	487.778	468.483	432.047	468.482	432.048
86.3	272.778	277.644	260.809	271.04	264.307	263.82	260.904			86.5	478.333	464.106	431.956	464.105	431.956
86.2	289.167	275.832	260.815	269.286	264.799	263.296	260.898			86.4	459.861	460.225	431.88	460.224	431.88
86.1	278.889	274.46	260.821	267.817	265.355	262.859	260.892			86.3	461.389	456.805	431.834	456.805	431.834
86	282.361	273.48	260.827	266.593	265.983	262.498	260.889			86.2	466.533	453.769	431.785	453.769	431.785
85.9	272.917	272.853	260.833	265.577	266.691	262.199	260.886			86.1	455.476	451.067	431.728	451.067	431.728
85.8	273.611	272.545	260.839	264.735	267.491	261.952	260.885			86	452.57	448.689	431.689	448.689	431.689
85.7	277.222	272.53	260.845	264.039	268.393	261.75	260.884			85.9	446.062	446.587	431.655	446.587	431.655
85.6	277.083	272.788	260.851	263.464	269.409	261.584	260.885			85.8	442.523	444.736	431.631	444.736	431.631
85.5	276.667	273.305	260.858	262.991	270.551	261.449	260.886			85.7	437.216	443.104	431.613	443.104	431.613
85.4	272.361	274.072	260.863	262.602	271.834	261.34	260.888			85.6	429.76	441.671	431.604	441.671	431.604
85.3	279.722	275.085	260.87	262.282	273.27	261.252	260.89			85.5	433.361	440.417	431.607	440.417	431.607
85.2	279.306	276.34	260.876	262.02	274.872	261.181	260.893			85.4	428.812	439.307	431.604	439.307	431.604
85.1	272.639	277.834	260.882	261.807	276.651	261.125	260.897			85.3	436.015	438.336	431.609	438.336	431.609
85	281.389	279.564	260.888	261.633	278.613	261.08	260.901			85.2	425.969	437.47	431.602	437.47	431.602
84.9	268.611	281.52	260.894	261.492	280.758	261.046	260.905			85.1	432.034	436.724	431.611	436.724	431.611
84.8	283.195	283.685	260.9	261.379	283.077	261.02	260.909			85	424.579	436.059	431.61	436.059	431.61
84.7	287.639	286.027	260.906	261.288	285.543	261	260.913			84.9	441.386	435.488	431.622	435.488	431.622
84.6	285	288.498	260.912	261.215	288.114	260.985	260.918			84.8	431.15	434.961	431.606	434.961	431.606
84.5	290.139	291.024	260.918	261.158	290.721	260.975	260.923			84.7	433.361	434.514	431.606	434.514	431.606
84.4	290.139	293.509	260.924	261.113	293.271	260.968	260.929			84.6	431.403	434.12	431.604	434.12	431.604
84.3	300.417	295.831	260.93	261.079	295.644	260.964	260.934			84.5	434.941	433.779	431.604	433.779	431.604
84.2	283.195	297.849	260.936	261.052	297.703	260.962	260.939			84.4	425.147	433.474	431.599	433.474	431.599
84.1	309.583	299.419	260.942	261.032	299.306	260.962	260.945			84.3	438.416	433.225	431.609	433.225	431.609
84	307.778	300.416	260.948	261.018	300.328	260.963	260.95			84.2	434.625	432.988	431.598	432.988	431.598
83.9	298.195	300.751	260.954	261.008	300.683	260.966	260.956			84.1	431.339	432.786	431.593	432.786	431.593
83.8	298.75	300.392	260.96	261.002	300.34	260.969	260.962			83.9926	430.644	432.604	431.593	432.604	431.593
83.7	304.028	299.37	260.966	260.998	299.33	260.973	260.967			83.9	425.463	432.47	431.595	432.47	431.595
83.6	309.028	297.769	260.972	260.996	297.739	260.977	260.973			83.8	438.037	432.353	431.605	432.353	431.605
83.5	293.195	295.715	260.978	260.997	295.692	260.982	260.979			83.7	439.869	432.232	431.594	432.232	431.594
83.4	306.528	293.349	260.984	260.998	293.332	260.987	260.985			83.6	448.21	432.123	431.581	432.123	431.581
83.3	301.528	290.807	260.99	261.001	290.794	260.992	260.991			83.5	431.466	432.014	431.554	432.014	431.554
83.2	294.445	288.208	260.996	261.004	288.198	260.998	260.997			83.4	439.806	431.944	431.554	431.944	431.554
83.1	293.195	285.647	261.002	261.008	285.64	261.003	261.003			83.3	431.024	431.871	431.54	431.871	431.54
83	286.25	283.191	261.009	261.013	283.185	261.009	261.009			83.2	442.397	431.82	431.541	431.82	431.541
82.9	278.472	280.883	261.014	261.018	280.879	261.015	261.015			83.1	438.669	431.759	431.523	431.759	431.523
82.8	283.195	278.749	261.021	261.023	278.746	261.021	261.021			83	432.414	431.71	431.512	431.71	431.512
82.7	277.361	276.798	261.027	261.028	276.796	261.027	261.027			82.9	449.583	431.676	431.51	431.676	431.51
82.6	265.695	275.03	261.033	261.034	275.029	261.033	261.033			82.8	432.287	431.62	431.48	431.62	431.48
82.5	267.778	273.44	261.039	261.039	273.439	261.039	261.039			82.7	432.222	431.596	431.479	431.596	431.479
82.4	267.083	272.016	261.045	261.045	272.015	261.045	261.045			82.6	446.806	431.575	431.478	431.575	431.478
82.3	267.778	270.745	261.051	261.051	270.744	261.051	261.051			82.5	432.778	431.534	431.453	431.534	431.453
82.2	264.167	269.614	261.057	261.057	269.614	261.057	261.057			82.4	442.917	431.518	431.45	431.518	431.45
82.1	264.167	268.611	261.063	261.063	268.61	261.063	261.063			82.3	439.445	431.488	431.432	431.488	431.432
82	265	267.721	261.069	261.069	267.721	261.069	261.069			82.2	433.472	431.465	431.418	431.465	431.418
81.9	270.139	266.933	261.075	261.075	266.933	261.075	261.075			82.1	431.806	431.453	431.415	431.453	431.415
81.8	261.111	266.236	261.081	261.081	266.236	261.081	261.081			82	430.695	431.446	431.414	431.446	431.414
81.7	262.639	265.62	261.087	261.087	265.62	261.087	261.087			81.9	440.695	431.442	431.416	431.442	431.416
81.6	271.528	265.077	261.093	261.093	265.076	261.093	261.093			81.8	430.695	431.422	431.401	431.422	431.401
81.5	262.639	264.596	261.099	261.099	264.596	261.099	261.099			81.7	420.417	431.419	431.402	431.419	431.402
81.4	263.472	264.173	261.105	261.105	264.173	261.105	261.105			81.6	425.972	431.434	431.42	431.434	431.42
81.3	265.833	263.8	261.111	261.111	263.8	261.111	261.111			81.5	437.5	431.44	431.429	431.44	431.429
81.2	264.583	263.472	261.117	261.117	263.472	261.117	261.117			81.4	443.195	431.428	431.419	431.428	431.419
81.1	267.222	263.183	261.123	261.123	263.183	261.123	261.123			81.3	440.139	431.407	431.399	431.407	431.399
81	263.75	262.929	261.129	261.129	262.929	261.129	261.129			81.2	435.139	431.391	431.385	431.391	431.385
80.9	266.25	262.706	261.135	261.135	262.706	261.135	261.135			81.1	439.028	431.384	431.379	431.384	431.379
80.8	257.222	262.511	261.141	261.141	262.511	261.141	261.141			81	430.139	431.37	431.366	431.37	431.366
80.7	267.917	262.34	261.147	261.147	262.34	261.147	261.147			80.9	432.083	431.372	431.368	431.372	431.368
80.6	266.111	262.19	261.153	261.153	262.19	261.153	261.153			80.8	441.667	431.37	431.367	431.37	431.367
80.5	268.611	262.06	261.159	261.159	262.06	261.159	261.159			80.7	426.389	431.352	431.35	431.352	431.35
80.4	257.361	261.947	261.166	261.166	261.947	261.166	261.166			80.6	426.806	431.36	431.358	431.36	431.358
80.3	266.389	261.848	261.171	261.171	261.848	261.171	261.171			80.5	421.389	431.367	431.366	431.367	431.366
80.2	260.972	261.762	261.178	261.178	261.762	261.178	261.178			80.4	434.861	431.383	431.382	431.383	431.382
80.1	265.139	261.689	261.184	261.184	261.689	261.184	261.184			80.3	429.306	431.377	431.377	431.377	431.377
80	264.861	261.625	261.19	261.19	261.625	261.19	261.19			80.2	428.889	431.38	431.38	431.38	431.38
79.9	265.972	261.57	261.196	261.196	261.57	261.196	261.196			80.1	418.195	431.385	431.384	431.385	431.384
79.8	262.917	261.524	261.202	261.202	261.524	261.202	261.202			80	434.722	431.406	431.406	431.406	431.406
79.7	259.445	261.484	261.208	261.208	261.484	261.208	261.208			79.9	438.333	431.401	431.4	431.401	431.4
79.6	263.195	261.45	261.214	261.214	261.45	261.214	261.214			79.8	425.139	431.389	431.389	431.389	431.389
79.5	266.111	261.422	261.22	261.22	261.422	261.22	261.22			79.7	422.361	431.399	431.399	431.399	431.399
79.4	256.667	261.399	261.226	261.226	261.399	261.226	261.226			79.6	422.778	431.414	431.414	431.414	431.414
79.3	266.25	261.379	261.232	261.232	261.379	261.232	261.232			79.5	423.333	431.428	431.428	431.428	431.428
79.2	262.361	261.363	261.238	261.238	261.363	261.238	261.238			79.4	427.361	431.441	431.441	431.441	431.441
79.1	266.806	261.35	261.244	261.244	261.35	261.244	261.244			79.3	426.667	431.448	431.448	431.448	431.448
79	261.25	261.34	261.25	261.25	261.34	261.25	261.25			79.2	437.5	431.456	431.456	431.456	431.456
78.9	265.417									79.1	437.917	431.446	431.446	431.446	431.446
78.8	262.083									79	422.917	431.435	431.435	431.435	431.435
78.7	262.222									78.9	427.778	431.449	431.449	431.449	431.449
78.6	268.472									78.8	423.75	431.455	431.455	431.455	431.455
78.5	269.167	--	--	--	--	--	--			78.7	432.5	431.468	431.468	431.468	431.468
78.4	269.722	--	--	--	--	--	--			78.6	423.333	431.466	431.466	431.466	431.466
78.3	266.806	--	--	--	--	--	--			78.5	440.695	431.48	431.48	431.48	431.48
78.2	266.667	--	--	--	--	--	--			78.4	421.667	431.464	431.464	431.464	431.464
78.1	266.945	--	--	--	--	--	--			78.3	426.25	431.481	431.481	431.481	431.481
78	267.5	--	--	--	--	--	--			78.2	431.528	431.489	431.489	431.489	431.489
77.9	267.639	--	--	--	--	--	--			78.1	440.972	431.489	431.489	431.489	431.489
77.8	266.945	--	--	--	--	--	--			78	424.028	431.474	431.474	431.474	431.474
77.7	276.945	--	--	--	--	--	--			77.9	433.333	431.486	431.486	431.486	431.486
77.6	267.778	--	--	--	--	--	--			77.8	424.583	431.483	431.483	431.483	431.483
77.5	264.306	--	--	--	--	--	--			77.7	427.083	431.494	431.494	431.494	431.494
77.4	255.556	--	--	--	--	--	--			77.6	425.417	431.501	431.501	431.501	431.501
77.3	263.056	--	--	--	--	--	--			77.5	427.361	431.511	431.511	431.511	431.511
77.2	257.5	--	--	--	--	--	--			77.4	428.611	431.518	431.518	431.518	431.518
77.1	254.167	--	--	--	--	--	--			77.3	427.222	431.523	431.523	431.523	431.523
77	261.806	--	--	--	--	--	--			77.2	424.722	431.53	431.53	431.53	431.53
76.9	260.139	--	--	--	--	--	--			77.1	422.778	431.541	431.541	431.541	431.541
76.8	259.306	--	--	--	--	--	--			77	430.417	431.555	431.555	431.555	431.555
76.7	251.667	--	--	--	--	--	--			76.9	441.389	431.557	431.557	431.557	431.557
76.6	261.667	--	--	--	--	--	--			76.8	429.583	431.541	431.541	431.541	431.541
76.5	270	--	--	--	--	--	--			76.7	432.222	431.544	431.544	431.544	431.544
76.4	273.195	--	--	--	--	--	--			76.6	434.306	431.543	431.543	431.543	431.543
76.3	255.278	--	--	--	--	--	--			76.5	440.139	431.539	431.539	431.539	431.539
76.2	260.139	--	--	--	--	--	--			76.4	429.028	431.525	431.525	431.525	431.525
76.1	266.945	--	--	--	--	--	--			76.3	432.083	431.529	431.529	431.529	431.529
76	259.583	--	--	--	--	--	--			76.2	431.528	431.528	431.528	431.528	431.528

## Sheet: Figure 2d
Au foil			HNTM-Au-SA			HNTM-Au-NP			HAuCl4
11723.8	0.00684		11722.7	1.00955		11722.7	2.01186		11722.6	3.01805
11728.7	0.00656		11726.7	1.01173		11726.7	2.01034		11726.5	3.01594
11733.6	0.00591		11730.6	1.01059		11730.8	2.01003		11730.6	3.01334
11738.8	0.0057		11734.6	1.00411		11734.6	2.00968		11734.6	3.01092
11743.8	0.00508		11738.8	1.0049		11738.8	2.00805		11738.5	3.00948
11749	0.00466		11742.8	1.00731		11742.6	2.00946		11742.6	3.00802
11753.8	0.00423		11746.8	1.006		11746.7	2.00628		11746.7	3.00726
11758.9	0.00375		11750.8	1.00857		11750.6	2.00788		11750.8	3.00608
11763.7	0.00338		11755	1.00674		11754.8	2.0075		11754.8	3.00546
11768.8	0.00298		11759.1	1.00465		11758.7	2.00616		11758.8	3.00651
11773.5	0.00255		11762.8	1.00616		11762.7	2.00527		11762.7	3.00579
11778.5	0.00208		11766.8	1.00776		11766.6	2.00516		11766.6	3.00391
11783.4	0.0017		11770.6	1.00314		11770.6	2.00423		11770.5	3.00351
11788.4	0.00129		11774.5	1.00364		11774.3	2.00503		11774.5	3.00636
11793.4	0.000804557		11778.7	1.00385		11778.5	2.00413		11778.3	3.00322
11798.5	0.000406663		11782.5	1.00029		11782.5	2.00248		11782.3	3.00068
11803.5	1.90438e-05		11786.3	1.00145		11786.3	2.00279		11786.3	3.00268
11808.7	-0.000300863		11790.5	1.0026		11790.4	2.00352		11790.4	3.0008
11813.7	-0.000649646		11794.6	0.99883		11794.4	2.00028		11794.4	2.99992
11818.7	-0.000981816		11798.5	0.9965		11798.5	1.9996		11798.4	2.99967
11823.5	-0.00124		11802.9	0.99993		11802.6	2.00022		11802.6	3.0011
11828.6	-0.00162		11806.8	0.99963		11806.7	1.99836		11806.6	2.9989
11833.4	-0.00178		11810.6	0.99552		11810.9	1.99878		11810.6	2.99968
11838.4	-0.00199		11814.7	0.99939		11814.7	1.99899		11814.8	2.99857
11843.4	-0.00216		11818.7	1.0022		11818.6	1.99903		11818.8	2.99804
11848.4	-0.00217		11822.7	0.99606		11822.6	1.99915		11822.6	2.99765
11853.3	-0.00217		11826.6	1		11826.5	1.99641		11826.6	2.99649
11858.7	-0.00205		11830.4	1.00097		11830.6	1.99907		11830.4	2.99837
11863.5	-0.00186		11834.5	1.00021		11834.3	1.99626		11834.4	2.99773
11868.7	-0.00134		11838.3	0.99795		11838.3	1.99711		11838.6	2.99466
11873.7	-0.000688041		11842.3	0.99745		11842.5	1.99658		11842.3	2.99785
11878.9	0.000244371		11846.4	0.99899		11846.3	1.99812		11846.2	2.99556
11883.6	0.00163		11850.6	0.99578		11850.4	1.99491		11850.2	2.99463
11888.8	0.00366		11854.4	0.99718		11854.6	1.9962		11854.4	2.99748
11893.4	0.00662		11858.5	0.99734		11858.4	1.99662		11858.5	2.99695
11898.4	0.01134		11862.6	0.99782		11862.7	1.99884		11862.5	2.99745
11898.9	0.01203		11866.7	0.99686		11866.6	1.99632		11866.7	2.99852
11899.5	0.01278		11870.6	0.9962		11870.6	1.99846		11870.6	2.99811
11899.9	0.01346		11874.7	1.00203		11874.7	1.99747		11874.7	3.0002
11900.5	0.01421		11878.7	1.00222		11878.7	2.00196		11878.7	3.00228
11901	0.01491		11882.6	1.0009		11882.6	2.00068		11882.7	3.00461
11901.4	0.01576		11886.7	1.00532		11886.6	2.00406		11886.7	3.00711
11902	0.01659		11890.4	1.00979		11890.6	2.00852		11890.6	3.01122
11902.4	0.01742		11894.4	1.0133		11894.3	2.01005		11894.4	3.01739
11902.9	0.01835		11898.3	1.0136		11898.2	2.01581		11898.2	3.02467
11903.4	0.01937		11899.5	1.0273		11899.6	2.02188		11902.4	3.03929
11904	0.02044		11900.6	1.02999		11900.5	2.02429		11902.9	3.04309
11904.5	0.02161		11901.2	1.03359		11901.5	2.02787		11903.4	3.04488
11905	0.0229		11902.5	1.03596		11902.5	2.03012		11903.9	3.04692
11905.5	0.02427		11903.4	1.03699		11903.4	2.03104		11904.3	3.04887
11906	0.0255		11904.5	1.03593		11904.5	2.03597		11904.8	3.05228
11906.4	0.02702		11905.5	1.04229		11905.2	2.04099		11905.4	3.05575
11906.9	0.02856		11906.5	1.04697		11906.4	2.0423		11905.8	3.05896
11907.5	0.03026		11907.5	1.05087		11907.4	2.04671		11906.3	3.06132
11908	0.03231		11908.5	1.05461		11908.5	2.05279		11906.8	3.06375
11908.5	0.03426		11909.5	1.0584		11909.3	2.05865		11907.3	3.06714
11908.8	0.03634		11910.4	1.06514		11910.4	2.06743		11907.9	3.07224
11909.4	0.03859		11911.5	1.07352		11911.5	2.07722		11908.3	3.077
11909.9	0.04126		11912.6	1.0823		11912.6	2.08787		11908.8	3.08194
11910.4	0.04413		11913.5	1.09609		11913.6	2.10174		11909.1	3.0876
11910.9	0.04698		11914.5	1.10837		11914.5	2.11838		11909.7	3.09313
11911.5	0.05102		11915.4	1.12742		11915.6	2.14345		11910.2	3.09984
11911.9	0.05463		11916.5	1.15237		11916.5	2.17659		11910.8	3.10727
11912.6	0.05859		11917.3	1.18811		11917.6	2.21887		11911.2	3.11733
11913	0.06336		11918.6	1.23697		11918.5	2.27971		11911.8	3.12618
11913.4	0.06824		11919.6	1.29976		11919.6	2.36845		11912.3	3.13608
11913.9	0.07394		11920.6	1.39192		11920.6	2.49209		11912.8	3.14662
11914.5	0.08045		11921.5	1.49624		11921.5	2.64835		11913.4	3.1588
11915	0.08917		11922.5	1.60462		11922.5	2.81211		11913.8	3.17304
11915.5	0.0975		11923.6	1.70075		11923.6	2.95262		11914.3	3.18878
11915.9	0.10657		11924.6	1.76914		11924.6	3.03233		11914.7	3.20963
11916.5	0.11895		11925.7	1.80259		11925.7	3.04556		11915.3	3.23731
11917	0.13213		11926.6	1.8187		11926.4	3.0008		11915.8	3.26164
11917.4	0.14741		11927.7	1.81667		11927.7	2.93639		11916.3	3.28947
11918	0.1666		11928.7	1.81117		11928.7	2.88816		11916.8	3.32049
11918.5	0.18704		11929.7	1.80942		11929.7	2.85997		11917.4	3.35859
11919	0.21561		11930.8	1.81443		11930.8	2.84514		11917.9	3.39958
11919.6	0.24441		11931.8	1.82571		11931.7	2.83742		11918.4	3.44821
11920	0.27754		11932.8	1.83926		11932.8	2.83885		11918.9	3.51012
11920.5	0.31476		11933.5	1.85143		11933.7	2.84167		11919.4	3.56781
11921	0.35574		11934.7	1.86561		11934.8	2.85002		11919.8	3.63432
11921.5	0.4007		11935.7	1.87788		11935.7	2.85618		11920.4	3.70287
11922	0.447		11936.5	1.88357		11936.7	2.86047		11920.9	3.77785
11922.5	0.49627		11937.9	1.89249		11937.7	2.86136		11921.3	3.85042
11923.1	0.54975		11938.8	1.89261		11938.8	2.86083		11921.9	3.9174
11923.5	0.59355		11939.8	1.90194		11939.7	2.8596		11922.4	3.97881
11924.2	0.63425		11940.8	1.90173		11940.8	2.85722		11922.9	4.02994
11924.6	0.6691		11941.8	1.90944		11941.7	2.86245		11923.4	4.05998
11925.1	0.69926		11942.8	1.9215		11942.8	2.8705		11924	4.07203
11925.6	0.72165		11943.8	1.93273		11943.8	2.88142		11924.5	4.06729
11926.2	0.73915		11944.8	1.9517		11944.7	2.89395		11925	4.04687
11926.6	0.75167		11945.7	1.97319		11945.7	2.90741		11925.4	4.01815
11927.1	0.76103		11946.5	1.9976		11946.6	2.92196		11926	3.98295
11927.7	0.76662		11947.6	2.01559		11947.5	2.93533		11926.4	3.9487
11928.2	0.77032		11948.6	2.03138		11948.4	2.94514		11927.1	3.91405
11928.6	0.77361		11949.7	2.03558		11949.7	2.95276		11927.5	3.88963
11929.1	0.77639		11950.6	2.02676		11950.6	2.95523		11928	3.87116
11929.6	0.77984		11951.6	2.01617		11951.6	2.95662		11928.6	3.8576
11930.2	0.78381		11952.6	2.00466		11952.6	2.95937		11929	3.8488
11930.8	0.78848		11953.5	1.99069		11953.6	2.96449		11929.5	3.84396
11931.2	0.79484		11954.5	1.98624		11954.5	2.97314		11930	3.84204
11931.7	0.80169		11955.5	1.98058		11955.4	2.98056		11930.6	3.84368
11932.2	0.81013		11956.4	1.97935		11956.4	2.99435		11931	3.8489
11932.6	0.81809		11957.5	1.98041		11957.4	3.00569		11931.5	3.85676
11933.2	0.82655		11958.4	1.97631		11958.4	3.01528		11932.1	3.87033
11933.7	0.83466		11959.3	1.97568		11959.3	3.02896		11932.6	3.88448
11934.1	0.84233		11960.2	1.97364		11960.3	3.03343		11933.1	3.89887
11934.6	0.84969		11961.3	1.98018		11961.4	3.03948		11933.5	3.91358
11935.2	0.85629		11962.5	1.98254		11962.3	3.04735		11933.9	3.9275
11935.7	0.86195		11963.4	1.98492		11963.4	3.05322		11934.5	3.94018
11936.1	0.86652		11964.5	2.00166		11964.1	3.05973		11935	3.95173
11936.7	0.87094		11965.4	2.01034		11965.3	3.06741		11935.5	3.96061
11937.3	0.87499		11966.3	2.02223		11966.3	3.07445		11936	3.96681
11937.7	0.87813		11967.4	2.03531		11967.4	3.08001		11936.6	3.97331
11938.2	0.88086		11968.4	2.04294		11968.4	3.08197		11937.1	3.97334
11938.8	0.8838		11969.5	2.04863		11969.5	3.08697		11937.6	3.97368
11939.2	0.88661		11970.8	2.05919		11970.8	3.08853		11938.1	3.97298
11939.8	0.8894		11972.4	2.05953		11972.4	3.08837		11938.6	3.97142
11940.1	0.89245		11974	2.05624		11974	3.08488		11939	3.96942
11940.7	0.89574		11975.5	2.04807		11975.5	3.07824		11939.5	3.96706
11941.2	0.89942		11977	2.03945		11976.9	3.06583		11940.1	3.96458
11941.7	0.9035		11978.5	2.02604		11978.5	3.05631		11940.6	3.9622
11942.1	0.90788		11980.1	2.02288		11980.1	3.04095		11941	3.96007
11942.8	0.91287		11981.7	2.01134		11981.7	3.03088		11941.4	3.95927
11943.2	0.91988		11983	2.00829		11983	3.02157		11941.9	3.95947
11943.7	0.92675		11984.6	2.0026		11984.5	3.00988		11942.6	3.96065
11944.3	0.93498		11986.2	1.99811		11986.2	3.00574		11943	3.96296
11944.6	0.94437		11987.7	1.99525		11987.7	2.99899		11943.5	3.96569
11945	0.95563		11989.3	1.98614		11989.2	2.99523		11944	3.96861
11945.7	0.96746		11990.7	1.97875		11990.7	2.99118		11944.5	3.97201
11946.1	0.9804		11992.4	1.97337		11992.3	2.98901		11945	3.9751
11946.6	0.99322		11993.8	1.97245		11993.8	2.98754		11945.5	3.97858
11947	1.00469		11995.4	1.97658		11995.2	2.98784		11945.9	3.98213
11947.6	1.0167		11996.8	1.9804		11996.7	2.98761		11946.3	3.98579
11948.1	1.02579		11998.3	1.97449		11998.3	2.98704		11946.9	3.98931
11948.5	1.03269		11999.9	1.97691		11999.8	2.99038		11947.5	3.99307
11949.1	1.03755		12001.3	1.98312		12001.3	2.9932		11947.8	3.99656
11949.5	1.03897		12002.9	1.99147		12002.8	2.99415		11948.5	3.99953
11950	1.03847		12004.4	1.99724		12004.3	2.99534		11948.9	4.003
11950.6	1.03501		12005.9	2.0045		12005.8	2.99684		11949.4	4.00626
11951	1.02954		12007.3	2.00825		12007.3	2.99949		11950	4.01036
11951.5	1.02266		12008.7	2.01144		12008.7	2.99705		11950.4	4.01391
11951.9	1.01516		12010.3	2.01505		12010.1	2.99744		11950.8	4.01729
11952.5	1.00757		12011.9	2.01409		12011.8	2.9977		11951.3	4.02025
11953	0.99986		12013.2	2.01463		12013.2	2.99609		11951.8	4.02358
11953.4	0.99261		12014.7	2.00856		12014.6	2.99553		11952.4	4.02692
11953.9	0.98635		12016.1	2.00812		12016.1	2.99493		11952.8	4.03035
11954.4	0.98147		12017.7	2.00639		12017.5	2.99663		11953.2	4.03363
11954.8	0.97698		12019.1	2.00771		12019.1	2.99552		11953.7	4.03592
11955.4	0.9735		12020.6	2.00628		12020.5	2.99759		11954.2	4.03876
11955.9	0.9707		12021.9	2.00349		12021.9	2.99823		11954.8	4.04117
11956.4	0.96835		12023.5	2.00059		12023.5	3.00008		11955.3	4.0435
11956.9	0.96676		12025.1	1.99931		12025	3.00385		11955.7	4.04617
11957.3	0.96492		12026.6	2.00076		12026.6	3.007		11956.2	4.04899
11957.7	0.96313		12028	2.00235		12028	3.00706		11956.6	4.05145
11958.3	0.96149		12029.6	2.00314		12029.5	3.01144		11957.2	4.05327
11958.7	0.95978		12031.2	2.00406		12031	3.01297		11957.6	4.05487
11959.3	0.95884		12032.6	2.004		12032.5	3.01465		11958.1	4.05647
11959.8	0.95744		12034	2.00248		12033.9	3.0166		11958.6	4.05789
11960.3	0.95672		12035.6	2.00557		12035.5	3.01746		11959.2	4.05938
11960.7	0.95651		12037.1	2.00109		12037.1	3.01707		11959.5	4.06045
11961.3	0.95692		12038.6	1.9979		12038.6	3.01712		11960.2	4.06152
11961.8	0.95775		12040.2	1.99582		12040.1	3.01518		11960.7	4.06236
11962.3	0.95996		12041.7	1.99177		12041.6	3.01587		11961.1	4.06321
11962.8	0.96244		12043.2	1.99325		12043.2	3.01312		11961.6	4.06431
11963.2	0.96588		12044.8	1.99002		12044.7	3.01507		11962.2	4.06506
11963.7	0.96997		12046.2	1.98577		12046.1	3.01135		11962.7	4.06583
11964.3	0.97458		12047.8	1.98419		12047.7	3.01297		11963.1	4.06676
11964.8	0.98005		12049.3	1.98556		12049.3	3.01325		11963.6	4.06728
11965.3	0.9858		12051	1.9892		12050.9	3.01271		11964.1	4.06839
11965.8	0.99142		12052.4	1.98431		12052.3	3.01395		11964.7	4.06941
11966.3	0.99747		12053.9	1.98262		12053.8	3.01158		11965.1	4.07049
11966.7	1.00388		12055.4	1.98491		12055.4	3.013		11965.6	4.07166
11967.3	1.01065		12057	1.98775		12056.9	3.01151		11966.1	4.07254
11967.9	1.01608		12058.5	1.9908		12058.4	3.01314		11966.6	4.07366
11968.3	1.02176		12059.9	1.99037		12059.8	3.01111		11967.2	4.07472
11969.3	1.03179		12061.4	1.99626		12061.4	3.01152		11967.7	4.07642
11970.5	1.04006		12063	1.99738		12063	3.01072		11968.1	4.07809
11971.4	1.04557		12064.5	1.99902		12064.5	3.01017		11969.3	4.10308
11972.4	1.04741		12066	1.99671		12065.9	3.00582		11970.4	4.10535
11973.4	1.04686		12067.4	2.00026		12067.4	3.00791		11971.2	4.10732
11974.5	1.0427		12069	2.00045		12068.9	3.00403		11972.3	4.10902
11975.6	1.0366		12070.4	1.99963		12070.4	3.0034		11973.2	4.11169
11976.5	1.03089		12071.9	1.99998		12071.9	2.99814		11974.3	4.11164
11977.4	1.02472		12073.3	2.00221		12073.3	2.99799		11975.4	4.11097
11978.5	1.01925		12074.8	2.00362		12074.9	2.99688		11976.5	4.10856
11979.6	1.01453		12076.4	2.00383		12076.3	2.99529		11977.4	4.10892
11980.8	1.00905		12077.9	2.0035		12077.7	2.99378		11978.4	4.10453
11981.7	1.00547		12079.3	2.00176		12079.2	2.99214		11979.4	4.09965
11982.5	1.00126		12080.7	2.00474		12080.7	2.99063		11980.5	4.09395
11983.7	0.99839		12082.2	2.00483		12082.1	2.9909		11981.5	4.09178
11984.6	0.99579		12083.6	2.00267		12083.5	2.99208		11982.5	4.08613
11985.7	0.99316		12085.1	2.00214		12085	2.9911		11983.4	4.07866
11986.7	0.99025		12086.5	2.00402		12086.5	2.99039		11984.4	4.07394
11987.7	0.98655		12088.2	2.00321		12088	2.99153		11985.5	4.06673
11988.7	0.9834		12089.6	2.00498		12089.5	2.99361		11986.6	4.05759
11989.7	0.97834		12091.1	2.00376		12091	2.99378		11987.6	4.05235
11990.7	0.97435		12092.6	2.0077		12092.6	2.99429		11988.6	4.04656
11991.8	0.97044		12094.1	2.0097		12094.1	2.99642		11989.7	4.04359
11992.8	0.96734		12095.6	2.00615		12095.6	2.99734		11990.6	4.03738
11993.9	0.96561		12097.2	2.00773		12097.1	2.99777		11991.7	4.03174
11994.8	0.96455		12098.6	2.00823		12098.6	2.99968		11992.7	4.02701
11995.7	0.96457		12100.2	2.00844		12100.1	2.99796		11993.8	4.02377
11996.7	0.96523		12101.7	2.0067		12101.7	3.00102		11994.7	4.01953
11997.9	0.96663		12103.2	2.0036		12103.1	3.00157		11995.6	4.01702
11998.9	0.96939		12104.7	2.00007		12104.7	3.00046		11996.7	4.01546
11999.8	0.97164		12106.2	1.99747		12106.2	3.00278		11997.7	4.01881
12001	0.97472		12107.9	1.99611		12107.9	3.00024		11998.7	4.01641
12001.8	0.97882		12109.2	1.9964		12109.2	3.00089		11999.7	4.01366
12002.9	0.98298		12110.7	1.99512		12110.7	3.00253		12000.7	4.01322
12003.8	0.98772		12112.3	1.99275		12112.2	3.00431		12001.7	4.01177
12004.9	0.99255		12113.9	1.98865		12113.9	3.00341		12002.8	4.0114
12005.9	0.9973		12115.4	1.98921		12115.4	3.00643		12003.7	4.01064
12006.9	1.00183		12116.9	1.99232		12116.9	3.00491		12004.8	4.01273
12007.8	1.00572		12118.4	1.99145		12118.4	3.00777		12005.7	4.01222
12008.7	1.00923		12120.6	1.99235		12120.6	3.00189		12006.8	4.01168
12009.8	1.01106		12122.4	1.98604		12122.4	3.00506		12007.4	4.01092
12010.7	1.01276		12124.5	1.98613		12124.5	3.00474		12008.6	4.01432
12011.7	1.01299		12126.7	1.98905		12126.6	3.00594		12009.4	4.01419
12012.7	1.01261		12128.6	1.99255		12128.6	3.00652		12010.6	4.0134
12013.8	1.01232		12130.7	1.98887		12130.7	3.00414		12011.7	4.01313
12014.7	1.01062		12132.7	1.99359		12132.6	3.0077		12012.6	4.01322
12015.6	1.00889		12134.5	1.99407		12134.4	3.00704		12013.6	4.01256
12016.6	1.00703		12136.5	1.9944		12136.4	3.00594		12014.5	4.01246
12017.6	1.00544		12138.5	2.00014		12138.5	3.00978		12015.5	4.0165
12018.7	1.00398		12140.4	2.00208		12140.4	3.00896		12016.4	4.0158
12019.5	1.0018		12142.4	2.00547		12142.3	3.00958		12017.5	4.01596
12020.3	1.00011		12144.4	2.00504		12144.3	3.00472		12018.5	4.01612
12021.4	0.99946		12146.3	2.00833		12146.3	3.00778		12019.4	4.01675
12022.5	0.99883		12148.1	2.00939		12148.1	3.00723		12020.3	4.02229
12023.4	0.9978		12150.2	2.01059		12150.1	3.00607		12021.3	4.02259
12024.5	0.99712		12152.3	2.00912		12152.2	3.00737		12022.3	4.02516
12025.6	0.99691		12154.3	2.01044		12154.1	3.00845		12023.3	4.02623
12026.6	0.99642		12156.2	2.01519		12156.2	3.00734		12024.1	4.02707
12027.5	0.99731		12158.3	2.01085		12158.3	3.007		12025.3	4.0312
12028.5	0.99741		12160.2	2.00806		12160.1	3.00593		12026.3	4.03211
12029.6	0.9974		12162.2	2.00273		12162.2	3.00187		12027.5	4.03348
12030.5	0.99769		12164.4	2.00458		12164.3	3.00515		12028.2	4.03439
12031.6	0.99776		12166.4	2.00053		12166.3	3.00412		12029.1	4.03609
12032.6	0.99787		12168.2	1.99996		12168.2	3.00094		12030.5	4.04039
12033.5	0.99761		12170.4	1.9949		12170.4	3.00139		12031.4	4.04141
12034.5	0.99701		12172.3	1.9985		12172.3	3.00052		12032.2	4.04237
12035.5	0.9966		12174.3	1.99408		12174.3	2.99823		12033.5	4.04319
12036.5	0.99515		12176.3	1.99099		12176.3	2.99793		12034.5	4.04377
12037.6	0.99444		12178.5	1.98594		12178.5	2.9977		12035.4	4.04384
12038.7	0.99267		12180.5	1.99126		12180.5	2.99784		12036.4	4.04592
12039.7	0.99117		12182.6	1.99189		12182.5	2.99577		12037.5	4.04488
12040.7	0.98903		12184.6	1.98625		12184.5	2.99703		12038.5	4.04281
12041.7	0.98773		12186.5	1.99052		12186.5	2.99623		12039.5	4.04065
12042.7	0.98564		12188.6	1.98819		12188.6	2.99584		12040.5	4.04373
12043.7	0.9839		12190.6	1.99117		12190.7	2.99705		12041.3	4.03991
12044.8	0.98187		12192.7	1.9909		12192.6	2.99606		12042.6	4.03608
12045.7	0.98046		12194.6	1.99382		12194.5	2.99558		12043.6	4.03119
12046.5	0.97921		12196.6	1.99363		12196.6	2.99832		12044.6	4.02894
12047.7	0.97817		12198.6	1.98919		12198.6	2.99523		12045.3	4.02368
12048.7	0.97615		12200.5	1.99269		12200.4	2.99538		12046.5	4.01816
12049.7	0.97575		12202.5	1.99166		12202.4	2.99545		12047.6	4.01226
12050.9	0.9757		12204.4	1.99159		12204.4	2.99477		12048.6	4.00731
12051.9	0.97592		12206.3	1.99243		12206.3	2.99564		12049.7	4.00611
12052.7	0.97591		12208.4	1.99392		12208.3	2.99489		12050.7	4.00263
12053.8	0.97715		12210.4	1.99265		12210.3	2.99341		12051.7	4.00589
12054.9	0.97778		12212.3	1.99562		12212.2	2.99593		12052.8	3.99979
12056	0.97879		12214.1	1.9988		12214.1	2.99522		12053.7	3.9975
12056.9	0.98049		12216.2	1.99778		12216.2	2.99531		12054.7	3.99483
12057.8	0.98209		12218.2	1.99658		12218.1	2.99542		12055.8	3.99475
12058.9	0.98324		12221.1	2.00469		12221.1	3.00017		12056.9	3.99244
12059.8	0.98518		12224.2	2.01159		12224.2	3.0037		12057.8	3.99048
12061	0.9866		12227.1	2.01332		12227.1	3.00409		12058.8	3.98869
12062	0.98775		12230.3	2.01294		12230.2	3.00385		12059.7	3.99253
12062.9	0.98977		12233.1	2.01165		12233.1	3.00319		12060.7	3.99062
12063.9	0.99103		12236.3	2.00989		12236.3	3.0043		12061.6	3.9891
12065	0.99217		12239.2	2.00703		12239.2	3.00397		12062.8	3.98831
12066	0.99279		12242.6	2.00645		12242.5	3.00336		12063.8	3.9891
12066.9	0.99489		12245.5	2.00234		12245.4	3.00456		12064.8	3.98708
12068	0.99501		12248.5	2.00312		12248.5	3.00408		12065.9	3.9856
12069	0.99652		12251.6	1.99825		12251.4	3.00226		12066.9	3.98503
12070.6	0.99806		12254.5	1.99604		12254.6	3.00281		12067.6	3.98767
12072.5	1.00015		12257.5	2.00142		12257.5	3.00346		12068.8	3.98687
12074.6	1.00119		12260.5	2.00281		12260.7	3.00425		12070.4	3.98447
12076.4	1.00213		12263.6	2.0019		12263.6	3.00234		12072.4	3.98782
12078.3	1.00239		12266.4	2.00192		12266.4	3.0032		12074.4	3.98608
12080.4	1.00299		12269.5	2.00225		12269.5	3.00455		12076.3	3.98462
12082.4	1.00267		12272.4	2.00339		12272.2	3.00252		12078.2	3.98981
12084.1	1.00286		12275.3	2.00006		12275.3	3.00278		12080.2	3.98776
12086.3	1.00327		12278.1	2.00162		12278.1	3.00076		12082.2	3.98706
12088.3	1.00362		12281.1	1.99793		12281.1	2.99908		12084.1	3.99077
12090.3	1.00486		12284.4	2.00039		12284.1	3.0004		12086	3.99056
12092.3	1.0058		12287.1	2.00269		12287.1	2.99794		12088	3.99416
12094.3	1.0071		12290.2	2.00321		12290.2	2.99816		12090.1	3.9944
12096.2	1.00683		12293.1	2.00346		12293.2	2.9981		12092.2	3.99866
12098.3	1.00661		12296.2	2.00215		12296.2	2.99761		12094.1	3.9985
12100.3	1.00538		12299.2	2.00245		12299.3	2.99698		12096.1	4.00182
12102.3	1.00292		12302.4	2.00358		12302.4	2.99767		12098.1	4.00212
12104.4	0.9996		12305.4	2.00619		12305.4	2.99647		12100.2	4.00735
12106.4	0.99579		12308.4	2.0066		12308.7	2.99818		12102.1	4.00833
12108.4	0.99305		12311.5	2.00788		12311.5	2.99946		12104.3	4.01345
12110.4	0.9905		12314.6	2.00732		12314.7	2.99834		12106.2	4.01599
12112.5	0.9891		12317.5	2.00522		12317.5	2.99807		12108.3	4.01883
12114.5	0.98753		12320.5	2.00325		12320.6	2.99993		12110.2	4.01858
12116.6	0.98737		12323.6	2.00591		12323.6	2.99936		12112.5	4.02099
12118.6	0.98754		12326.7	2.00371		12326.6	2.99841		12114.5	4.01952
12120.7	0.9872		12329.6	2.00268		12329.6	2.99648		12116.4	4.02072
12122.5	0.98722		12332.5	2.00223		12332.5	2.99666		12118.5	4.01837
12124.7	0.98777		12335.5	1.99996		12335.4	2.99709		12120.4	4.02069
12126.7	0.98874		12338.4	1.99643		12338.4	2.99782		12122.3	4.01736
12128.7	0.98932		12341.5	1.99484		12341.2	2.99632		12124.4	4.01528
12130.7	0.99104		12344.2	1.99697		12344.3	2.99843		12126.5	4.01156
12132.7	0.99266		12347.4	1.99643		12347.1	2.99674		12128.5	4.01185
12134.6	0.99447		12350.2	1.99852		12350.2	2.99557		12130.5	4.00795
12136.5	0.99695		12353.3	1.9969		12353.3	2.99585		12132.4	4.00827
12138.5	0.99937		12356.2	1.99943		12356.2	2.99792		12134.4	4.00404
12140.6	1.00222		12359.3	2.00039		12359.3	2.99639		12136.4	4.00394
12142.4	1.00475		12362.3	1.99907		12362.2	2.99594		12138.4	4.00129
12144.4	1.00759		12365.3	1.99727		12365.2	2.99726		12140.3	3.99798
12146.4	1.00973		12368.4	1.99957		12368.4	2.9981		12142.1	4.00122
12148.3	1.01213		12371.4	1.99965		12371.3	2.99727		12144.2	3.9973
12150.3	1.01379		12374.5	2.00283		12374.6	2.99891		12146.2	3.99596
12152.3	1.01502		12377.5	1.99715		12377.5	2.99821		12148	3.99312
12154.3	1.01564		12380.7	2.00198		12380.7	2.99882		12150.1	3.99565
12156.4	1.0148		12383.6	2.00061		12383.6	2.99965		12152.1	3.99231
12158.4	1.01374		12386.5	2.00489		12386.8	3.0006		12154.1	3.99112
12160.2	1.01216		12389.6	1.99955		12389.6	2.99833		12156.1	3.98687
12162.2	1.01036		12392.7	2.00229		12392.5	2.99958		12158.1	3.9917
12164.4	1.00829		12395.6	2.00285		12395.7	3.00172		12160.1	3.99343
12166.4	1.00546		12398.4	2.00365		12398.6	2.99904		12162.1	3.99498
12168.4	1.00325		12401.5	2.00244		12401.4	2.99965		12164.2	3.98944
12170.4	1.00011		12404.5	2.00544		12404.5	2.99928		12166.1	3.98903
12172.5	0.99737		12407.4	2.00386		12407.4	3.00267		12168.2	3.98657
12174.4	0.99457		12410.2	2.00166		12410.1	2.99971		12170.3	3.99173
12176.4	0.99325		12413.3	2.00177		12413.1	2.99836		12172.3	3.98971
12178.6	0.99187		12416.2	2.00187		12416.3	2.99931		12174.3	3.99044
12180.6	0.99182		12419.2	1.99698		12419.2	3.00049		12176.3	3.98919
12182.7	0.9916		12422.2	1.99912		12422.1	3.00039		12178.4	3.99059
12184.6	0.99252		12425.1	1.999		12425.1	2.99796		12180.4	3.99034
12186.5	0.99322		12428.4	1.9979		12428.2	3.00004		12182.4	3.99504
12188.6	0.99448		12431.4	1.99815		12431.3	3.00023		12184.4	3.99372
12190.7	0.99524		12434.6	1.9994		12434.4	2.99956		12186.4	3.99427
12192.7	0.99543		12437.4	1.9974		12437.3	3.00187		12188.5	3.99347
12194.7	0.9956		12440.6	1.99294		12440.3	3.00082		12190.5	3.99678
12196.8	0.99516		12443.5	1.99437		12443.4	2.99939		12192.4	3.99617
12198.6	0.99473		12446.5	1.99563		12446.5	3.00088		12194.6	3.99903
12200.6	0.99476		12449.6	1.99756		12449.7	3.00051		12196.5	3.99903
12202.5	0.99505		12452.7	1.99677		12452.4	3.00248		12198.5	3.99776
12204.6	0.99552		12455.7	1.99351		12455.6	3.00032		12200.4	4.00271
12206.5	0.99605		12458.6	1.99654		12458.6	3.00066		12202.4	4.00085
12208.5	0.99754		12461.7	1.99832		12461.6	2.99719		12204.4	4.00325
12210.4	0.99892		12464.5	1.99844		12464.5	2.99955		12206.3	4.00145
12212.2	1.00038		12467.6	1.99764		12467.4	2.99779		12208.3	4.00355
12214.2	1.00234		12470.4	1.9963		12470.3	2.99741		12210.2	4.00139
12216.2	1.00377		12473.5	1.99682		12473.3	2.99976		12212.1	4.00377
12218.2	1.00544		12476.2	1.99883		12476.2	3.00049		12214	4.00114
12221.2	1.00837		12479.2	1.99849		12479	3.00385		12216.1	4.00361
12224.3	1.01007		12482.1	1.99668		12482.1	2.99961		12218	4.00134
12227.1	1.01108		12485.1	2.00114		12485.1	3.00228		12221.1	4.00629
12230.3	1.01082		12488.3	1.99782		12488.1	3.00008		12224.2	4.00559
12233.3	1.00961		12491.2	1.99855		12491	3.00483		12227.1	4.00198
12236.6	1.00771		12497.3	2.0026		12494.3	2.99683		12230.1	4.0052
12239.3	1.005		12500.3	2.00152		12497.2	3.00206		12233.1	4.00348
12242.6	1.00228		12503.4	2.00197		12500.3	3.00126		12236.3	3.99986
12245.6	0.99961		12506.5	2.00249		12503.3	3.00147		12239.4	4.00152
12248.7	0.99804		12509.4	2.00225		12506.2	3.00356		12242.4	4.00136
12251.6	0.99691		12512.6	2.00157		12509.4	3.00111		12245.5	3.99821
12254.6	0.9964		12515.5	2.00559		12512.4	3.00221		12248.5	4.00138
12257.8	0.99649		12518.7	2.00234		12515.5	3.00298		12251.5	3.99748
12260.7	0.9965		12522.9	2.00382		12518.4	3.00262		12254.6	3.998
12263.7	0.9968		12526.8	2.00165		12522.6	3.00233		12257.5	3.99492
12266.6	0.99714		12530.8	2.00423		12526.6	3.00528		12260.5	3.99715
12269.5	0.99707		12534.4	2.00204		12530.7	3.00494		12263.5	3.99574
12272.5	0.99751		12538.4	2.00317		12534.4	3.0049		12266.3	3.99678
12275.4	0.99751		12542.5	2.00184		12538.4	3.00605		12269.5	3.99666
12278.2	0.99723		12546.2	1.99911		12542.3	3.00774		12272.4	3.99216
12281.2	0.99739		12550.3	2.00298		12546.1	3.00568		12275.2	3.99496
12284.3	0.99732		12554.2	1.99962		12550.2	3.00708		12278.1	3.9932
12287.2	0.99787		12558.2	1.99764		12554.2	3.00673		12281.1	3.99623
12290.2	0.99867		12562.2	2.00025		12558	3.00692		12284.1	3.99456
12293.2	1.00042		12566.2	2.00177		12562.1	3.00832		12287.2	3.99413
12296.3	1.00167		12570.4	2.00105		12566.2	3.00821		12290.2	3.99783
12299.5	1.00266		12574.3	2.00018		12570.4	3.00742		12293.2	4.0009
12302.5	1.00345		12578.5	2.00071		12574.3	3.00835		12296.2	3.99766
12305.4	1.00395		12582.5	2.0021		12578.5	3.00787		12299.3	4.00108
12308.6	1.00432		12586.5	2.00367		12582.5	3.00854		12302.4	4.00108
12311.6	1.00487		12590.5	2.00089		12586.5	3.00904		12305.4	4.00476
12314.8	1.00528		12594.5	2.00292		12590.5	3.01088		12308.4	4.00061
12317.6	1.00514		12598.6	2.00385		12594.6	3.01218		12311.5	4.00529
12320.6	1.00508		12602.4	2.00156		12598.7	3.01055		12314.6	4.00574
12323.8	1.00431		12606.3	2.00238		12602.4	3.01299		12317.5	4.00399
12326.7	1.00296		12610.4	2.00205		12606.5	3.01164		12320.5	4.00726
12329.7	1.00152		12614.1	2.00404		12610.3	3.01342		12323.6	4.00699
12332.5	0.99987		12618.1	2.00467		12614.3	3.01446		12326.6	4.00564

## Sheet: Figure 2f
0	0.1679	0.15048
0.03068	0.18978	0.16727
0.06136	0.24157	0.20751
0.09204	0.30328	0.25541
0.12272	0.36326	0.30092
0.1534	0.41517	0.3382
0.18408	0.45503	0.36354
0.21476	0.48016	0.37445
0.24544	0.48874	0.36934
0.27612	0.4797	0.34741
0.3068	0.45275	0.30876
0.33748	0.4084	0.25461
0.36816	0.34825	0.18848
0.39884	0.2757	0.12207
0.42951	0.19899	0.10304
0.46019	0.14351	0.17166
0.49087	0.16256	0.27626
0.52155	0.24958	0.39137
0.55223	0.36093	0.50846
0.58291	0.4783	0.62218
0.61359	0.59351	0.728
0.64427	0.70114	0.82175
0.67495	0.79671	0.89954
0.70563	0.87634	0.95786
0.73631	0.93664	0.99363
0.76699	0.97484	1.00431
0.79767	0.9889	0.98811
0.82835	0.97776	0.94411
0.85903	0.94168	0.87264
0.88971	0.88286	0.77593
0.92039	0.80663	0.65968
0.95107	0.72371	0.53747
0.98175	0.65399	0.44182
1.01243	0.62856	0.43364
1.04311	0.67798	0.54798
1.07379	0.80839	0.74899
1.10447	1.00202	0.99628
1.13515	1.23745	1.26821
1.16583	1.49839	1.5526
1.1965	1.7731	1.84097
1.22718	2.05247	2.12642
1.25786	2.3289	2.40284
1.28854	2.59568	2.66464
1.31922	2.84678	2.90674
1.3499	3.07675	3.12454
1.38058	3.28074	3.31399
1.41126	3.45453	3.47164
1.44194	3.59455	3.59472
1.47262	3.69798	3.68115
1.5033	3.76277	3.72962
1.53398	3.78768	3.73956
1.56466	3.77227	3.71116
1.59534	3.71693	3.64538
1.62602	3.62283	3.54389
1.6567	3.49191	3.40902
1.68738	3.32683	3.24372
1.71806	3.13085	3.05148
1.74874	2.90782	2.83621
1.77942	2.66204	2.6022
1.8101	2.39818	2.35398
1.84078	2.12122	2.09626
1.87146	1.83633	1.83377
1.90214	1.54885	1.57124
1.93282	1.2644	1.31328
1.9635	0.98915	1.06438
1.99418	0.731	0.82894
2.02485	0.50351	0.61164
2.05553	0.33994	0.41856
2.08621	0.3084	0.26201
2.11689	0.40508	0.17759
2.14757	0.54221	0.20385
2.17825	0.67666	0.28033
2.20893	0.79493	0.35466
2.23961	0.89251	0.41267
2.27029	0.96807	0.45106
2.30097	1.0218	0.46973
2.33165	1.05471	0.46989
2.36233	1.06841	0.45349
2.39301	1.0649	0.42301
2.42369	1.04646	0.38132
2.45437	1.01555	0.33176
2.48505	0.97474	0.27829
2.51573	0.92669	0.22603
2.54641	0.87402	0.18235
2.57709	0.81939	0.15744
2.60777	0.7654	0.1589
2.63845	0.71463	0.18196
2.66913	0.66953	0.21471
2.69981	0.63233	0.24819
2.73049	0.60479	0.27744
2.76117	0.58795	0.29986
2.79184	0.58184	0.31416
2.82252	0.58543	0.31981
2.8532	0.59682	0.31685
2.88388	0.61355	0.3057
2.91456	0.63297	0.28709
2.94524	0.65252	0.26203
2.97592	0.66984	0.23173
3.0066	0.68287	0.19757
3.03728	0.68984	0.16117
3.06796	0.6893	0.12446
3.09864	0.68008	0.0903
3.12932	0.66134	0.06417
3.16	0.63254	0.05611
3.19068	0.59344	0.06861
3.22136	0.54412	0.08971
3.25204	0.48497	0.11105
3.28272	0.41667	0.12941
3.3134	0.34014	0.14348
3.34408	0.2566	0.15276
3.37476	0.16747	0.15713
3.40544	0.07458	0.15675
3.43612	0.02475	0.152
3.4668	0.11906	0.14344
3.49748	0.21422	0.13177
3.52816	0.30671	0.11784
3.55884	0.39478	0.10268
3.58952	0.4769	0.08753
3.62019	0.55172	0.07394
3.65087	0.6181	0.0638
3.68155	0.67518	0.05886
3.71223	0.72234	0.05955
3.74291	0.75928	0.06433
3.77359	0.78595	0.0709
3.80427	0.80264	0.0774
3.83495	0.8099	0.08267
3.86563	0.80852	0.08608
3.89631	0.79957	0.08733
3.92699	0.78425	0.08638
3.95767	0.76395	0.08336
3.98835	0.74009	0.07853
4.01903	0.7141	0.07229
4.04971	0.68733	0.06516
4.08039	0.66093	0.05778
4.11107	0.6358	0.05094
4.14175	0.6125	0.04552
4.17243	0.59123	0.04234
4.20311	0.57183	0.04174
4.23379	0.55387	0.04335
4.26447	0.53671	0.04627
4.29515	0.51966	0.04955
4.32583	0.50203	0.05245
4.35651	0.48328	0.05449
4.38719	0.46304	0.05537
4.41786	0.44112	0.05498
4.44854	0.41757	0.05328
4.47922	0.39264	0.05036
4.5099	0.36675	0.04638
4.54058	0.34044	0.04154
4.57126	0.31435	0.03615
4.60194	0.28916	0.03059
4.63262	0.26554	0.02539
4.6633	0.24404	0.02129
4.69398	0.2251	0.01915
4.72466	0.20896	0.01947
4.75534	0.19565	0.02171
4.78602	0.18501	0.02486
4.8167	0.1768	0.02812
4.84738	0.17079	0.03098
4.87806	0.16685	0.03316
4.90874	0.16499	0.03454
4.93942	0.16538	0.03503
4.9701	0.16821	0.03464
5.00078	0.17362	0.03341
5.03146	0.18153	0.03141
5.06214	0.19164	0.02874
5.09282	0.20342	0.02552
5.1235	0.21618	0.02188
5.15418	0.22913	0.01798
5.18486	0.2415	0.01399
5.21553	0.25253	0.01015
5.24621	0.26157	0.0069
5.27689	0.26803	0.00528
5.30757	0.27146	0.00625
5.33825	0.27153	0.00859
5.36893	0.26803	0.01111
5.39961	0.26088	0.01339
5.43029	0.25015	0.01529
5.46097	0.23601	0.01672
5.49165	0.21876	0.01768
5.52233	0.19882	0.01817
5.55301	0.17675	0.0182
5.58369	0.15323	0.01781
5.61437	0.12913	0.01703
5.64505	0.10566	0.01593
5.67573	0.08463	0.01456
5.70641	0.06893	0.01296
5.73709	0.06231	0.0112
5.76777	0.06623	0.00934
5.79845	0.07749	0.00743
5.82913	0.09169	0.00554
5.85981	0.10601	0.00372
5.89049	0.11892	0.00209
5.92117	0.12962	0.00114
5.95185	0.13767	0.00181
5.98253	0.14288	0.00296
6.0132	0.1452	0.00401
6.04388	0.14474	0.0049
6.07456	0.14165	0.00558
6.10524	0.13622	0.00606
6.13592	0.12878	0.00635
6.1666	0.1197	0.00647
6.19728	0.10941	0.00644
6.22796	0.09836	0.00628
6.25864	0.08704	0.00604
6.28932	0.0759	0.00574
6.32	0.06544	0.00544
6.35068	0.05607	0.00515
6.38136	0.04816	0.00491
6.41204	0.04188	0.00473
6.44272	0.03716	0.00461
6.4734	0.03363	0.00451
6.50408	0.0307	0.00442
6.53476	0.02773	0.0043
6.56544	0.0242	0.00413
6.59612	0.01979	0.00389
6.6268	0.0143	0.00356
6.65748	0.00773	0.00314
6.68816	0.00117	0.00264
6.71884	0.00869	0.00207
6.74952	0.01795	0.00144
6.7802	0.02771	0.000771134
6.81087	0.03769	0.00010455
6.84155	0.04763	0.000604908
6.87223	0.05724	0.00126
6.90291	0.06628	0.00186
6.93359	0.0745	0.0024
6.96427	0.0817	0.00285
6.99495	0.08771	0.00321
7.02563	0.09241	0.00348
7.05631	0.09574	0.00365
7.08699	0.09768	0.00373
7.11767	0.09831	0.00375
7.14835	0.09776	0.00372
7.17903	0.09624	0.00368
7.20971	0.09406	0.00366
7.24039	0.09162	0.00369
7.27107	0.08938	0.00378
7.30175	0.08785	0.00392
7.33243	0.08749	0.00411
7.36311	0.08864	0.00432
7.39379	0.09143	0.0045
7.42447	0.09576	0.00463
7.45515	0.10133	0.00469
7.48583	0.1077	0.00465
7.51651	0.11442	0.0045
7.54719	0.12106	0.00423
7.57787	0.12721	0.00384
7.60854	0.13254	0.00335
7.63922	0.13678	0.00278
7.6699	0.13971	0.00216
7.70058	0.14119	0.00159
7.73126	0.14111	0.00133
7.76194	0.13943	0.00162
7.79262	0.13616	0.00228
7.8233	0.13138	0.00306
7.85398	0.1252	0.00386
7.88466	0.11781	0.00461
7.91534	0.10944	0.00528
7.94602	0.10041	0.00585
7.9767	0.09111	0.0063
8.00738	0.08206	0.00661
8.03806	0.0739	0.00677
8.06874	0.06739	0.00677
8.09942	0.06332	0.00661
8.1301	0.06221	0.00631
8.16078	0.06406	0.00586
8.19146	0.06831	0.00528
8.22214	0.07411	0.00458
8.25282	0.08066	0.00379
8.2835	0.08729	0.00292
8.31418	0.09352	0.002
8.34486	0.099	0.00104
8.37554	0.10351	8.05637e-05
8.40621	0.1069	0.000866738
8.43689	0.10911	0.00177
8.46757	0.11013	0.00262
8.49825	0.11001	0.0034
8.52893	0.10888	0.00408
8.55961	0.10689	0.00465
8.59029	0.10427	0.00511
8.62097	0.1013	0.00545
8.65165	0.09829	0.00567
8.68233	0.0956	0.00577
8.71301	0.09358	0.00574
8.74369	0.09255	0.00561
8.77437	0.09273	0.00537
8.80505	0.0942	0.00504
8.83573	0.09691	0.00465
8.86641	0.10067	0.00419
8.89709	0.1052	0.0037
8.92777	0.11017	0.0032
8.95845	0.11527	0.00273
8.98913	0.12022	0.00231
9.01981	0.12474	0.00201
9.05049	0.12863	0.00186
9.08117	0.13172	0.00188
9.11185	0.1339	0.00204
9.14253	0.13508	0.00227
9.17321	0.13521	0.00252
9.20388	0.1343	0.00275
9.23456	0.13239	0.00296
9.26524	0.12953	0.00313
9.29592	0.12585	0.00326
9.3266	0.12146	0.00335
9.35728	0.11654	0.0034
9.38796	0.11128	0.00343
9.41864	0.10589	0.00344
9.44932	0.10058	0.00344
9.48	0.09559	0.00343
9.51068	0.09113	0.00341
9.54136	0.08737	0.00338
9.57204	0.08442	0.00335
9.60272	0.0823	0.0033
9.6334	0.08097	0.00323
9.66408	0.08029	0.00314
9.69476	0.08007	0.00303
9.72544	0.08009	0.00288
9.75612	0.08014	0.00269
9.7868	0.08002	0.00247
9.81748	0.07958	0.00223
9.84816	0.07871	0.00196
9.87884	0.07735	0.00169
9.90952	0.07549	0.00144
9.9402	0.07314	0.00123
9.97088	0.07038	0.00113

## Sheet: Figure 2e
Au foil			HAuCl4			HNTM-Au-NP			HNTM-Au-SA
0	0.25352		0	1.38446		0	0.28196		0	0.1679
0.03068	0.24479		0.03068	1.34266		0.03068	0.30517		0.03068	0.18978
0.06136	0.22107		0.06136	1.23066		0.06136	0.3572		0.06136	0.24157
0.09204	0.19038		0.09204	1.23066		0.09204	0.40819		0.09204	0.30328
0.12272	0.16757		0.12272	0.99119		0.12272	0.43783		0.12272	0.36326
0.1534	0.16933		0.1534	0.99989		0.1534	0.43686		0.1534	0.41517
0.18408	0.19648		0.18408	1.11501		0.18408	0.4057		0.18408	0.45503
0.21476	0.23309		0.21476	1.2691		0.21476	0.35516		0.21476	0.48016
0.24544	0.26377		0.24544	1.39331		0.24544	0.30918		0.24544	0.48874
0.27612	0.27934		0.27612	1.4464		0.27612	0.30083		0.27612	0.4797
0.3068	0.27623		0.3068	1.41681		0.3068	0.34217		0.3068	0.45275
0.33748	0.2564		0.33748	1.32318		0.33748	0.40789		0.33748	0.4084
0.36816	0.22868		0.36816	1.21636		0.36816	0.46641		0.36816	0.34825
0.39884	0.21018		0.39884	1.16987		0.39884	0.49748		0.39884	0.2757
0.42951	0.21944		0.42951	1.23179		0.42951	0.49295		0.42951	0.19899
0.46019	0.25677		0.46019	1.37171		0.46019	0.45774		0.46019	0.14351
0.49087	0.30386		0.49087	1.50666		0.49087	0.41472		0.49087	0.16256
0.52155	0.34133		0.52155	1.55497		0.52155	0.40708		0.52155	0.24958
0.55223	0.35532		0.55223	1.45608		0.55223	0.46879		0.55223	0.36093
0.58291	0.338		0.58291	1.1725		0.58291	0.58267		0.58291	0.4783
0.61359	0.28963		0.61359	0.68922		0.61359	0.70448		0.61359	0.59351
0.64427	0.22852		0.64427	0.01591		0.64427	0.79457		0.64427	0.70114
0.67495	0.21873		0.67495	0.82864		0.67495	0.82217		0.67495	0.79671
0.70563	0.32177		0.70563	1.79029		0.70563	0.76426		0.70563	0.87634
0.73631	0.49511		0.73631	2.81285		0.73631	0.60558		0.73631	0.93664
0.76699	0.69284		0.76699	3.82868		0.76699	0.33938		0.76699	0.97484
0.79767	0.8885		0.79767	4.768		0.79767	0.03204		0.79767	0.9889
0.82835	1.06203		0.82835	5.5656		0.82835	0.49692		0.82835	0.97776
0.85903	1.19657		0.85903	6.16737		0.85903	1.03524		0.85903	0.94168
0.88971	1.27855		0.88971	6.53609		0.88971	1.61955		0.88971	0.88286
0.92039	1.29864		0.92039	6.65591		0.92039	2.21733		0.92039	0.80663
0.95107	1.25273		0.95107	6.53519		0.95107	2.79356		0.95107	0.72371
0.98175	1.14262		0.98175	6.20723		0.98175	3.31386		0.98175	0.65399
1.01243	0.97656		1.01243	5.72858		1.01243	3.74773		1.01243	0.62856
1.04311	0.76996		1.04311	5.17377		1.04311	4.07171		1.04311	0.67798
1.07379	0.54829		1.07379	4.6246		1.07379	4.27221		1.07379	0.80839
1.10447	0.36099		1.10447	4.15068		1.10447	4.34782		1.10447	1.00202
1.13515	0.30984		1.13515	3.78355		1.13515	4.31046		1.13515	1.23745
1.16583	0.41282		1.16583	3.49958		1.16583	4.18528		1.16583	1.49839
1.1965	0.5448		1.1965	3.23185		1.1965	4.00808		1.1965	1.7731
1.22718	0.64086		1.22718	2.90542		1.22718	3.81922		1.22718	2.05247
1.25786	0.68112		1.25786	2.46967		1.25786	3.65319		1.25786	2.3289
1.28854	0.66469		1.28854	1.91657		1.28854	3.52626		1.28854	2.59568
1.31922	0.6057		1.31922	1.30175		1.31922	3.42849		1.31922	2.84678
1.3499	0.53601		1.3499	0.85023		1.3499	3.3269		1.3499	3.07675
1.38058	0.50435		1.38058	1.03471		1.38058	3.17816		1.38058	3.28074
1.41126	0.54577		1.41126	1.61831		1.41126	2.94309		1.41126	3.45453
1.44194	0.64026		1.44194	2.19467		1.44194	2.59774		1.44194	3.59455
1.47262	0.73826		1.47262	2.62414		1.47262	2.14164		1.47262	3.69798
1.5033	0.79853		1.5033	2.86003		1.5033	1.61154		1.5033	3.76277
1.53398	0.79479		1.53398	2.92582		1.53398	1.13286		1.53398	3.78768
1.56466	0.71395		1.56466	2.94244		1.56466	1.03801		1.56466	3.77227
1.59534	0.556		1.59534	3.14289		1.59534	1.47915		1.59534	3.71693
1.62602	0.33962		1.62602	3.75673		1.62602	2.12186		1.62602	3.62283
1.6567	0.17823		1.6567	4.81799		1.6567	2.75379		1.6567	3.49191
1.68738	0.36832		1.68738	6.19252		1.68738	3.28164		1.68738	3.32683
1.71806	0.66111		1.71806	7.71108		1.71806	3.65471		1.71806	3.13085
1.74874	0.92736		1.74874	9.21952		1.74874	3.84968		1.74874	2.90782
1.77942	1.12207		1.77942	10.5842		1.77942	3.87206		1.77942	2.66204
1.8101	1.21337		1.8101	11.6927		1.8101	3.76311		1.8101	2.39818
1.84078	1.18166		1.84078	12.4566		1.84078	3.60818		1.84078	2.12122
1.87146	1.02827		1.87146	12.815		1.87146	3.53482		1.87146	1.83633
1.90214	0.80486		1.90214	12.7376		1.90214	3.67182		1.90214	1.54885
1.93282	0.71122		1.93282	12.2249		1.93282	4.06815		1.93282	1.2644
1.9635	1.0158		1.9635	11.3083		1.9635	4.66001		1.9635	0.98915
1.99418	1.59972		1.99418	10.0458		1.99418	5.3251		1.99418	0.731
2.02485	2.28375		2.02485	8.51741		2.02485	5.94079		2.02485	0.50351
2.05553	2.97053		2.05553	6.81813		2.05553	6.40613		2.05553	0.33994
2.08621	3.58945		2.08621	5.0504		2.08621	6.64535		2.08621	0.3084
2.11689	4.08113		2.11689	3.31603		2.11689	6.6075		2.11689	0.40508
2.14757	4.3973		2.14757	1.70889		2.14757	6.26598		2.14757	0.54221
2.17825	4.50445		2.17825	0.31696		2.17825	5.61789		2.17825	0.67666
2.20893	4.38912		2.20893	0.8445		2.20893	4.68289		2.20893	0.79493
2.23961	4.06507		2.23961	1.68729		2.23961	3.50139		2.23961	0.89251
2.27029	3.58619		2.27029	2.22781		2.27029	2.13448		2.27029	0.96807
2.30097	3.07293		2.30097	2.48164		2.30097	0.70686		2.30097	1.0218
2.33165	2.75007		2.33165	2.48973		2.33165	1.04209		2.33165	1.05471
2.36233	2.88429		2.36233	2.31539		2.36233	2.53405		2.36233	1.06841
2.39301	3.51207		2.39301	2.04319		2.39301	3.96569		2.39301	1.0649
2.42369	4.42559		2.42369	1.77691		2.42369	5.24758		2.42369	1.04646
2.45437	5.4217		2.45437	1.6222		2.45437	6.32801		2.45437	1.01555
2.48505	6.37074		2.48505	1.62964		2.48505	7.17533		2.48505	0.97474
2.51573	7.19508		2.51573	1.75191		2.51573	7.7779		2.51573	0.92669
2.54641	7.85236		2.54641	1.89844		2.54641	8.14412		2.54641	0.87402
2.57709	8.32818		2.57709	2.00259		2.57709	8.30097		2.57709	0.81939
2.60777	8.63164		2.60777	2.03577		2.60777	8.2907		2.60777	0.7654
2.63845	8.79044		2.63845	1.99896		2.63845	8.1653		2.63845	0.71463
2.66913	8.84368		2.66913	1.91212		2.66913	7.97872		2.66913	0.66953
2.69981	8.83232		2.69981	1.80375		2.69981	7.77757		2.69981	0.63233
2.73049	8.78848		2.73049	1.69911		2.73049	7.59224		2.73049	0.60479
2.76117	8.72674		2.76117	1.60913		2.76117	7.43175		2.76117	0.58795
2.79184	8.6406		2.79184	1.52568		2.79184	7.28472		2.79184	0.58184
2.82252	8.50588		2.82252	1.4274		2.82252	7.12625		2.82252	0.58543
2.8532	8.28921		2.8532	1.29139		2.8532	6.9275		2.8532	0.59682
2.88388	7.95822		2.88388	1.10285		2.88388	6.66414		2.88388	0.61355
2.91456	7.49005		2.91456	0.85939		2.91456	6.32151		2.91456	0.63297
2.94524	6.8766		2.94524	0.57149		2.94524	5.89644		2.94524	0.65252
2.97592	6.12648		2.97592	0.26557		2.97592	5.39638		2.97592	0.66984
3.0066	5.26415		3.0066	0.14274		3.0066	4.83704		3.0066	0.68287
3.03728	4.32721		3.03728	0.4086		3.03728	4.23919		3.03728	0.68984
3.06796	3.36276		3.06796	0.67153		3.06796	3.6255		3.06796	0.6893
3.09864	2.42399		3.09864	0.89272		3.09864	3.01767		3.09864	0.68008
3.12932	1.57041		3.12932	1.07582		3.12932	2.43431		3.12932	0.66134
3.16	0.8869		3.16	1.24342		3.16	1.88985		3.16	0.63254
3.19068	0.57688		3.19068	1.42988		3.19068	1.39433		3.19068	0.59344
3.22136	0.73707		3.22136	1.66549		3.22136	0.9541		3.22136	0.54412
3.25204	0.96887		3.25204	1.95966		3.25204	0.57319		3.25204	0.48497
3.28272	1.10015		3.28272	2.29636		3.28272	0.25545		3.28272	0.41667
3.3134	1.11405		3.3134	2.64205		3.3134	0.05055		3.3134	0.34014
3.34408	1.0331		3.34408	2.9564		3.34408	0.20523		3.34408	0.2566
3.37476	0.89701		3.37476	3.20009		3.37476	0.32943		3.37476	0.16747
3.40544	0.7557		3.40544	3.34001		3.40544	0.39139		3.40544	0.07458
3.43612	0.65805		3.43612	3.35276		3.43612	0.39657		3.43612	0.02475
3.4668	0.62316		3.4668	3.22722		3.4668	0.36155		3.4668	0.11906
3.49748	0.62009		3.49748	2.96664		3.49748	0.32433		3.49748	0.21422
3.52816	0.59799		3.52816	2.59104		3.52816	0.34765		3.52816	0.30671
3.55884	0.52096		3.55884	2.1421		3.55884	0.45848		3.55884	0.39478
3.58952	0.37453		3.58952	1.69587		3.58952	0.61932		3.58952	0.4769
3.62019	0.1642		3.62019	1.38714		3.62019	0.78847		3.62019	0.55172
3.65087	0.13458		3.65087	1.37483		3.65087	0.93724		3.65087	0.6181
3.68155	0.43429		3.68155	1.64328		3.68155	1.04556		3.68155	0.67518
3.71223	0.75457		3.71223	2.01826		3.71223	1.09976		3.71223	0.72234
3.74291	1.06339		3.74291	2.36589		3.74291	1.09239		3.74291	0.75928
3.77359	1.33697		3.77359	2.61542		3.77359	1.02245		3.77359	0.78595
3.80427	1.55604		3.80427	2.73146		3.80427	0.89585		3.80427	0.80264
3.83495	1.70706		3.83495	2.69992		3.83495	0.72677		3.83495	0.8099
3.86563	1.78291		3.86563	2.52228		3.86563	0.54292		3.86563	0.80852
3.89631	1.78295		3.89631	2.21243		3.89631	0.40479		3.89631	0.79957
3.92699	1.71237		3.92699	1.79396		3.92699	0.41265		3.92699	0.78425
3.95767	1.58099		3.95767	1.29762		3.95767	0.56088		3.95767	0.76395
3.98835	1.40171		3.98835	0.75904		3.98835	0.75204		3.98835	0.74009
4.01903	1.1888		4.01903	0.22593		4.01903	0.93315		4.01903	0.7141
4.04971	0.95658		4.04971	0.33612		4.04971	1.08212		4.04971	0.68733
4.08039	0.71872		4.08039	0.79605		4.08039	1.18902		4.08039	0.66093
4.11107	0.48953		4.11107	1.1839		4.11107	1.24999		4.11107	0.6358
4.14175	0.29316		4.14175	1.47805		4.14175	1.26468		4.14175	0.6125
4.17243	0.20628		4.17243	1.66976		4.17243	1.2346		4.17243	0.59123
4.20311	0.29438		4.20311	1.7589		4.20311	1.16199		4.20311	0.57183
4.23379	0.43435		4.23379	1.75284		4.23379	1.04932		4.23379	0.55387
4.26447	0.56104		4.26447	1.66525		4.26447	0.89983		4.26447	0.53671
4.29515	0.65646		4.29515	1.51481		4.29515	0.72006		4.29515	0.51966
4.32583	0.71347		4.32583	1.32404		4.32583	0.52837		4.32583	0.50203
4.35651	0.73106		4.35651	1.1188		4.35651	0.38646		4.35651	0.48328
4.38719	0.716		4.38719	0.92877		4.38719	0.42955		4.38719	0.46304
4.41786	0.6868		4.41786	0.78739		4.41786	0.65249		4.41786	0.44112
4.44854	0.67663		4.44854	0.72368		4.44854	0.94134		4.44854	0.41757
4.47922	0.72408		4.47922	0.74079		4.47922	1.24102		4.47922	0.39264
4.5099	0.84566		4.5099	0.81007		4.5099	1.52342		4.5099	0.36675
4.54058	1.0242		4.54058	0.8958		4.54058	1.76837		4.54058	0.34044
4.57126	1.22794		4.57126	0.97269		4.57126	1.95996		4.57126	0.31435
4.60194	1.42683		4.60194	1.02597		4.60194	2.08646		4.60194	0.28916
4.63262	1.5965		4.63262	1.04759		4.63262	2.14092		4.63262	0.26554
4.6633	1.71861		4.6633	1.03389		4.6633	2.12175		4.6633	0.24404
4.69398	1.78091		4.69398	0.98486		4.69398	2.03292		4.69398	0.2251
4.72466	1.77767		4.72466	0.90443		4.72466	1.88374		4.72466	0.20896
4.75534	1.71025		4.75534	0.80138		4.75534	1.68823		4.75534	0.19565
4.78602	1.58782		4.78602	0.69092		4.78602	1.46412		4.78602	0.18501
4.8167	1.42852		4.8167	0.59643		4.8167	1.23172		4.8167	0.1768
4.84738	1.26112		4.84738	0.54641		4.84738	1.01276		4.84738	0.17079
4.87806	1.12582		4.87806	0.55695		4.87806	0.82938		4.87806	0.16685
4.90874	1.06636		4.90874	0.61365		4.90874	0.70243		4.90874	0.16499
4.93942	1.10449		4.93942	0.68491		4.93942	0.64647		4.93942	0.16538
4.9701	1.22073		4.9701	0.74368		4.9701	0.66296		4.9701	0.16821
5.00078	1.37324		5.00078	0.77319		5.00078	0.74199		5.00078	0.17362
5.03146	1.52493		5.03146	0.76555		5.03146	0.87227		5.03146	0.18153
5.06214	1.65177		5.06214	0.72021		5.06214	1.04477		5.06214	0.19164
5.09282	1.74114		5.09282	0.64369		5.09282	1.24987		5.09282	0.20342
5.1235	1.78891		5.1235	0.55059		5.1235	1.47509		5.1235	0.21618
5.15418	1.7971		5.15418	0.46635		5.15418	1.7055		5.15418	0.22913
5.18486	1.77206		5.18486	0.42659		5.18486	1.92525		5.18486	0.2415
5.21553	1.72266		5.21553	0.45423		5.21553	2.11939		5.21553	0.25253
5.24621	1.65866		5.24621	0.53184		5.24621	2.27546		5.24621	0.26157
5.27689	1.58906		5.27689	0.62389		5.27689	2.38464		5.27689	0.26803
5.30757	1.5208		5.30757	0.70385		5.30757	2.44243		5.30757	0.27146
5.33825	1.45817		5.33825	0.75643		5.33825	2.44896		5.33825	0.27153
5.36893	1.40301		5.36893	0.77403		5.36893	2.40866		5.36893	0.26803
5.39961	1.3557		5.39961	0.75438		5.39961	2.32965		5.39961	0.26088
5.43029	1.31637		5.43029	0.69932		5.43029	2.22263		5.43029	0.25015
5.46097	1.28575		5.46097	0.61374		5.46097	2.09956		5.46097	0.23601
5.49165	1.26526		5.49165	0.50478		5.49165	1.97225		5.49165	0.21876
5.52233	1.25624		5.52233	0.38089		5.52233	1.851		5.52233	0.19882
5.55301	1.25872		5.55301	0.2513		5.55301	1.74383		5.55301	0.17675
5.58369	1.27053		5.58369	0.12704		5.58369	1.65622		5.58369	0.15323
5.61437	1.28711		5.61437	0.05344		5.61437	1.59162		5.61437	0.12913
5.64505	1.30227		5.64505	0.1271		5.64505	1.55198		5.64505	0.10566
5.67573	1.30945		5.67573	0.21497		5.67573	1.53809		5.67573	0.08463
5.70641	1.30286		5.70641	0.28913		5.70641	1.54899		5.70641	0.06893
5.73709	1.27844		5.73709	0.34818		5.73709	1.58121		5.73709	0.06231
5.76777	1.23434		5.76777	0.39362		5.76777	1.62831		5.76777	0.06623
5.79845	1.17105		5.79845	0.4276		5.79845	1.68137		5.79845	0.07749
5.82913	1.09136		5.82913	0.45192		5.82913	1.73027		5.82913	0.09169
5.85981	1.00005		5.85981	0.46762		5.85981	1.76532		5.85981	0.10601
5.89049	0.90351		5.89049	0.47502		5.89049	1.77858		5.89049	0.11892
5.92117	0.80917		5.92117	0.47445		5.92117	1.76493		5.92117	0.12962
5.95185	0.72469		5.95185	0.4672		5.95185	1.7226		5.95185	0.13767
5.98253	0.65672		5.98253	0.4565		5.98253	1.65326		5.98253	0.14288
6.0132	0.6093		6.0132	0.44793		6.0132	1.56168		6.0132	0.1452
6.04388	0.58248		6.04388	0.44856		6.04388	1.45504		6.04388	0.14474
6.07456	0.57247		6.07456	0.4641		6.07456	1.34176		6.07456	0.14165
6.10524	0.57356		6.10524	0.49539		6.10524	1.23018		6.10524	0.13622
6.13592	0.58032		6.13592	0.53742		6.13592	1.12698		6.13592	0.12878
6.1666	0.58888		6.1666	0.58138		6.1666	1.03623		6.1666	0.1197
6.19728	0.59695		6.19728	0.61754		6.19728	0.95934		6.19728	0.10941
6.22796	0.60324		6.22796	0.63727		6.22796	0.89648		6.22796	0.09836
6.25864	0.60681		6.25864	0.6339		6.25864	0.84889		6.25864	0.08704
6.28932	0.60659		6.28932	0.60319		6.28932	0.82084		6.28932	0.0759
6.32	0.60129		6.32	0.54354		6.32	0.81929		6.32	0.06544
6.35068	0.58949		6.35068	0.45603		6.35068	0.85053		6.35068	0.05607
6.38136	0.56998		6.38136	0.34459		6.38136	0.91549		6.38136	0.04816
6.41204	0.54204		6.41204	0.21702		6.41204	1.00799		6.41204	0.04188
6.44272	0.50564		6.44272	0.09867		6.44272	1.11717		6.44272	0.03716
6.4734	0.46159		6.4734	0.12865		6.4734	1.23125		6.4734	0.03363
6.50408	0.41148		6.50408	0.26109		6.50408	1.34021		6.50408	0.0307
6.53476	0.35755		6.53476	0.39473		6.53476	1.43723		6.53476	0.02773
6.56544	0.30251		6.56544	0.51336		6.56544	1.51916		6.56544	0.0242
6.59612	0.24934		6.59612	0.61003		6.59612	1.58644		6.59612	0.01979
6.6268	0.2012		6.6268	0.68085		6.6268	1.64242		6.6268	0.0143
6.65748	0.16154		6.65748	0.72435		6.65748	1.69204		6.65748	0.00773
6.68816	0.13425		6.68816	0.74134		6.68816	1.74002		6.68816	0.00117
6.71884	0.12296		6.71884	0.7346		6.71884	1.78897		6.71884	0.00869
6.74952	0.12827		6.74952	0.7085		6.74952	1.83814		6.74952	0.01795
6.7802	0.14661		6.7802	0.66842		6.7802	1.88311		6.7802	0.02771
6.81087	0.17341		6.81087	0.62004		6.81087	1.91677		6.81087	0.03769
6.84155	0.20524		6.84155	0.56858		6.84155	1.93082		6.84155	0.04763
6.87223	0.23957		6.87223	0.51811		6.87223	1.91746		6.87223	0.05724
6.90291	0.2742		6.90291	0.4711		6.90291	1.87078		6.90291	0.06628
6.93359	0.30701		6.93359	0.4285		6.93359	1.78762		6.93359	0.0745
6.96427	0.33604		6.96427	0.39022		6.96427	1.66806		6.96427	0.0817
6.99495	0.35965		6.99495	0.35599		6.99495	1.51544		6.99495	0.08771
7.02563	0.37666		7.02563	0.32601		7.02563	1.33622		7.02563	0.09241
7.05631	0.38652		7.05631	0.30117		7.05631	1.13982		7.05631	0.09574
7.08699	0.38928		7.08699	0.28266		7.08699	0.93881		7.08699	0.09768
7.11767	0.38562		7.11767	0.27115		7.11767	0.75034		7.11767	0.09831
7.14835	0.37668		7.14835	0.26629		7.14835	0.5997		7.14835	0.09776
7.17903	0.36394		7.17903	0.26694		7.17903	0.52161		7.17903	0.09624
7.20971	0.3489		7.20971	0.27209		7.20971	0.53868		7.20971	0.09406
7.24039	0.33284		7.24039	0.28178		7.24039	0.63063		7.24039	0.09162
7.27107	0.31659		7.27107	0.29705		7.27107	0.75936		7.27107	0.08938
7.30175	0.30033		7.30175	0.31918		7.30175	0.89988		7.30175	0.08785
7.33243	0.28364		7.33243	0.34836		7.33243	1.03985		7.33243	0.08749
7.36311	0.26568		7.36311	0.383		7.36311	1.17274		7.36311	0.08864
7.39379	0.24545		7.39379	0.41986		7.39379	1.29399		7.39379	0.09143
7.42447	0.22204		7.42447	0.45491		7.42447	1.39945		7.42447	0.09576
7.45515	0.19488		7.45515	0.4842		7.45515	1.48502		7.45515	0.10133
7.48583	0.1638		7.48583	0.50465		7.48583	1.54702		7.48583	0.1077
7.51651	0.12916		7.51651	0.51455		7.51651	1.5827		7.51651	0.11442
7.54719	0.09199		7.54719	0.51405		7.54719	1.59088		7.54719	0.12106
7.57787	0.05521		7.57787	0.50531		7.57787	1.57245		7.57787	0.12721
7.60854	0.03319		7.60854	0.49249		7.60854	1.53061		7.60854	0.13254
7.63922	0.05447		7.63922	0.48127		7.63922	1.47088		7.63922	0.13678
7.6699	0.09282		7.6699	0.47747		7.6699	1.40065		7.6699	0.13971
7.70058	0.13292		7.70058	0.48511		7.70058	1.32842		7.70058	0.14119
7.73126	0.17162		7.73126	0.50461		7.73126	1.26242		7.73126	0.14111
7.76194	0.20762		7.76194	0.53273		7.76194	1.20894		7.76194	0.13943
7.79262	0.24018		7.79262	0.56412		7.79262	1.17074		7.79262	0.13616
7.8233	0.26884		7.8233	0.59315		7.8233	1.14644		7.8233	0.13138
7.85398	0.29336		7.85398	0.61513		7.85398	1.13124		7.85398	0.1252
7.88466	0.31368		7.88466	0.62676		7.88466	1.11873		7.88466	0.11781
7.91534	0.32987		7.91534	0.62624		7.91534	1.10274		7.91534	0.10944
7.94602	0.34209		7.94602	0.61305		7.94602	1.07869		7.94602	0.10041
7.9767	0.35059		7.9767	0.58787		7.9767	1.04403		7.9767	0.09111
8.00738	0.35566		8.00738	0.55233		8.00738	0.99825		8.00738	0.08206
8.03806	0.35759		8.03806	0.50895		8.03806	0.94247		8.03806	0.0739
8.06874	0.35668		8.06874	0.46114		8.06874	0.87896		8.06874	0.06739
8.09942	0.35319		8.09942	0.41325		8.09942	0.81061		8.09942	0.06332
8.1301	0.34733		8.1301	0.37063		8.1301	0.74053		8.1301	0.06221
8.16078	0.33928		8.16078	0.33918		8.16078	0.67167		8.16078	0.06406
8.19146	0.32916		8.19146	0.32379		8.19146	0.60668		8.19146	0.06831
8.22214	0.31707		8.22214	0.32574		8.22214	0.5478		8.22214	0.07411
8.25282	0.30312		8.25282	0.34152		8.25282	0.497		8.25282	0.08066
8.2835	0.28743		8.2835	0.36477		8.2835	0.45603		8.2835	0.08729
8.31418	0.27022		8.31418	0.3891		8.31418	0.42654		8.31418	0.09352
8.34486	0.25183		8.34486	0.40957		8.34486	0.40994		8.34486	0.099
8.37554	0.23272		8.37554	0.42301		8.37554	0.40705		8.37554	0.10351
8.40621	0.21351		8.40621	0.42782		8.40621	0.41773		8.40621	0.1069
8.43689	0.19492		8.43689	0.42369		8.43689	0.44065		8.43689	0.10911
8.46757	0.17767		8.46757	0.41141		8.46757	0.47359		8.46757	0.11013
8.49825	0.16239		8.49825	0.39253		8.49825	0.51384		8.49825	0.11001
8.52893	0.14941		8.52893	0.36915		8.52893	0.5586		8.52893	0.10888
8.55961	0.13869		8.55961	0.34353		8.55961	0.60518		8.55961	0.10689
8.59029	0.12976		8.59029	0.31783		8.59029	0.65114		8.59029	0.10427
8.62097	0.12189		8.62097	0.29369		8.62097	0.69424		8.62097	0.1013
8.65165	0.11433		8.65165	0.27209		8.65165	0.73246		8.65165	0.09829
8.68233	0.10649		8.68233	0.25324		8.68233	0.76394		8.68233	0.0956
8.71301	0.0981		8.71301	0.23676		8.71301	0.78694		8.71301	0.09358
8.74369	0.08926		8.74369	0.22208		8.74369	0.79989		8.74369	0.09255
8.77437	0.08037		8.77437	0.2088		8.77437	0.80152		8.77437	0.09273
8.80505	0.07202		8.80505	0.19705		8.80505	0.79124		8.80505	0.0942
8.83573	0.06489		8.83573	0.1877		8.83573	0.76973		8.83573	0.09691
8.86641	0.05955		8.86641	0.18222		8.86641	0.73996		8.86641	0.10067
8.89709	0.05628		8.89709	0.18217		8.89709	0.70837		8.89709	0.1052
8.92777	0.05511		8.92777	0.18829		8.92777	0.6859		8.92777	0.11017
8.95845	0.05593		8.95845	0.19975		8.95845	0.68707		8.95845	0.11527
8.98913	0.0586		8.98913	0.21422		8.98913	0.72499		8.98913	0.12022
9.01981	0.06296		9.01981	0.22843		9.01981	0.80404		9.01981	0.12474
9.05049	0.06871		9.05049	0.23889		9.05049	0.91764		9.05049	0.12863
9.08117	0.07526		9.08117	0.2424		9.08117	1.05255		9.08117	0.13172
9.11185	0.08178		9.11185	0.23646		9.11185	1.19398		9.11185	0.1339
9.14253	0.0873		9.14253	0.21972		9.14253	1.32814		9.14253	0.13508
9.17321	0.09087		9.17321	0.19276		9.17321	1.44318		9.17321	0.13521
9.20388	0.09171		9.20388	0.15979		9.20388	1.52963		9.20388	0.1343
9.23456	0.0894		9.23456	0.13312		9.23456	1.5808		9.23456	0.13239
9.26524	0.08408		9.26524	0.13583		9.26524	1.59319		9.26524	0.12953
9.29592	0.07679		9.29592	0.17795		9.29592	1.56697		9.29592	0.12585
9.3266	0.06999		9.3266	0.24342		9.3266	1.50637		9.3266	0.12146
9.35728	0.06782		9.35728	0.31648		9.35728	1.41996		9.35728	0.11654
9.38796	0.07427		9.38796	0.3875		9.38796	1.32079		9.38796	0.11128
9.41864	0.08971		9.41864	0.44998		9.41864	1.22571		9.41864	0.10589
9.44932	0.11121		9.44932	0.49917		9.44932	1.1531		9.44932	0.10058
9.48	0.13557		9.48	0.53179		9.48	1.11761		9.48	0.09559
9.51068	0.16034		9.51068	0.54605		9.51068	1.1237		9.51068	0.09113
9.54136	0.18379		9.54136	0.54163		9.54136	1.16316		9.54136	0.08737
9.57204	0.20467		9.57204	0.51961		9.57204	1.2198		9.57204	0.08442
9.60272	0.22219		9.60272	0.48225		9.60272	1.27674		9.60272	0.0823
9.6334	0.23586		9.6334	0.4326		9.6334	1.32102		9.6334	0.08097
9.66408	0.24554		9.66408	0.3741		9.66408	1.34526		9.66408	0.08029
9.69476	0.25129		9.69476	0.30996		9.69476	1.34748		9.69476	0.08007
9.72544	0.2534		9.72544	0.2429		9.72544	1.33038		9.72544	0.08009
9.75612	0.25224		9.75612	0.17513		9.75612	1.30031		9.75612	0.08014
9.7868	0.24826		9.7868	0.11039		9.7868	1.26578		9.7868	0.08002
9.81748	0.2419		9.81748	0.06726		9.81748	1.23551		9.81748	0.07958
9.84816	0.2336		9.84816	0.09484		9.84816	1.21618		9.84816	0.07871
9.87884	0.22376		9.87884	0.16456		9.87884	1.21048		9.87884	0.07735
9.90952	0.21277		9.90952	0.24436		9.90952	1.21655		9.90952	0.07549
9.9402	0.20103		9.9402	0.32588		9.9402	1.22898		9.9402	0.07314
9.97088	0.18895		9.97088	0.40416		9.97088	1.24094		9.97088	0.07038

## Sheet: Figure 3a
CO2 DARK			N2 DARK			CO2 VIS
-0.008	-0.00362		-0.056	-0.0002359		-0.055	-0.00283
-0.009	-0.01856		-0.057	-0.00562		-0.056	-0.00197
-0.01	-0.03043		-0.058	-0.00967		-0.057	-0.01114
-0.011	-0.04474		-0.059	-0.01309		-0.058	-0.00386
-0.012	-0.0551		-0.06	-0.01973		-0.059	-0.01342
-0.013	-0.0631		-0.061	-0.02568		-0.06	-0.01185
-0.014	-0.07295		-0.062	-0.02788		-0.061	-0.01945
-0.015	-0.08085		-0.063	-0.03197		-0.062	-0.01752
-0.016	-0.08725		-0.064	-0.03566		-0.063	-0.02465
-0.017	-0.0945		-0.065	-0.03833		-0.064	-0.02189
-0.018	-0.10095		-0.066	-0.0429		-0.065	-0.02717
-0.019	-0.1068		-0.067	-0.04529		-0.066	-0.02732
-0.02	-0.11135		-0.068	-0.04749		-0.067	-0.02528
-0.021	-0.1158		-0.069	-0.05115		-0.068	-0.03071
-0.022	-0.1203		-0.07	-0.0542		-0.069	-0.02901
-0.023	-0.12375		-0.071	-0.0575		-0.07	-0.03803
-0.024	-0.1265		-0.072	-0.06065		-0.071	-0.03614
-0.025	-0.13095		-0.073	-0.0632		-0.072	-0.04661
-0.026	-0.1343		-0.074	-0.06685		-0.073	-0.04307
-0.027	-0.1379		-0.075	-0.07045		-0.074	-0.05045
-0.028	-0.13925		-0.076	-0.0727		-0.075	-0.04638
-0.029	-0.14325		-0.077	-0.0755		-0.076	-0.05285
-0.03	-0.14365		-0.078	-0.07995		-0.077	-0.04909
-0.031	-0.145		-0.079	-0.08105		-0.078	-0.05565
-0.032	-0.1475		-0.08	-0.08305		-0.079	-0.0545
-0.033	-0.14975		-0.081	-0.0867		-0.08	-0.05885
-0.034	-0.1533		-0.082	-0.08955		-0.081	-0.0589
-0.035	-0.15565		-0.083	-0.0919		-0.082	-0.06145
-0.036	-0.1552		-0.084	-0.0933		-0.083	-0.06545
-0.037	-0.1554		-0.085	-0.09605		-0.084	-0.05885
-0.038	-0.15835		-0.086	-0.09725		-0.085	-0.0665
-0.039	-0.16025		-0.087	-0.1009		-0.086	-0.06285
-0.04	-0.1605		-0.088	-0.1026		-0.087	-0.07065
-0.041	-0.16365		-0.089	-0.1035		-0.088	-0.0649
-0.042	-0.1642		-0.09	-0.10815		-0.089	-0.07525
-0.043	-0.1666		-0.091	-0.10975		-0.09	-0.07065
-0.044	-0.16705		-0.092	-0.1111		-0.091	-0.075
-0.045	-0.16805		-0.093	-0.1133		-0.092	-0.0736
-0.046	-0.16865		-0.094	-0.11435		-0.093	-0.0804
-0.047	-0.17005		-0.095	-0.11735		-0.094	-0.07985
-0.048	-0.1711		-0.096	-0.11935		-0.095	-0.0778
-0.049	-0.17125		-0.097	-0.12225		-0.096	-0.081
-0.05	-0.17335		-0.098	-0.12395		-0.097	-0.0775
-0.051	-0.17375		-0.099	-0.1256		-0.098	-0.08405
-0.052	-0.1753		-0.1	-0.12715		-0.099	-0.08285
-0.053	-0.17855		-0.101	-0.13075		-0.1	-0.0923
-0.054	-0.178		-0.102	-0.13075		-0.101	-0.08825
-0.055	-0.17965		-0.103	-0.13125		-0.102	-0.09445
-0.056	-0.1815		-0.104	-0.13475		-0.103	-0.08675
-0.057	-0.18175		-0.105	-0.1357		-0.104	-0.09415
-0.058	-0.18115		-0.106	-0.13715		-0.105	-0.0911
-0.059	-0.18445		-0.107	-0.1397		-0.106	-0.09485
-0.06	-0.1855		-0.108	-0.13905		-0.107	-0.08925
-0.061	-0.1849		-0.109	-0.1414		-0.108	-0.0939
-0.062	-0.18705		-0.11	-0.14455		-0.109	-0.0965
-0.063	-0.18765		-0.111	-0.1449		-0.11	-0.09865
-0.064	-0.1889		-0.112	-0.1448		-0.111	-0.1028
-0.065	-0.18975		-0.113	-0.14795		-0.112	-0.10125
-0.066	-0.1892		-0.114	-0.14875		-0.113	-0.1047
-0.067	-0.1908		-0.115	-0.1497		-0.114	-0.10295
-0.068	-0.19325		-0.116	-0.15235		-0.115	-0.1086
-0.069	-0.1929		-0.117	-0.15185		-0.116	-0.1047
-0.07	-0.19255		-0.118	-0.15335		-0.117	-0.11515
-0.071	-0.1943		-0.119	-0.15655		-0.118	-0.1058
-0.072	-0.19455		-0.12	-0.15635		-0.119	-0.11175
-0.073	-0.1964		-0.121	-0.1586		-0.12	-0.1052
-0.074	-0.19785		-0.122	-0.15955		-0.121	-0.1113
-0.075	-0.1998		-0.123	-0.16115		-0.122	-0.1113
-0.076	-0.2008		-0.124	-0.1621		-0.123	-0.1151
-0.077	-0.2016		-0.125	-0.16415		-0.124	-0.1163
-0.078	-0.20075		-0.126	-0.16515		-0.125	-0.1156
-0.079	-0.2012		-0.127	-0.1668		-0.126	-0.12145
-0.08	-0.20205		-0.128	-0.16785		-0.127	-0.1192
-0.081	-0.20155		-0.129	-0.1664		-0.128	-0.124
-0.082	-0.2032		-0.13	-0.168		-0.129	-0.11965
-0.083	-0.20455		-0.131	-0.1704		-0.13	-0.1284
-0.084	-0.20675		-0.132	-0.17055		-0.131	-0.11865
-0.085	-0.2069		-0.133	-0.1722		-0.132	-0.1279
-0.086	-0.20905		-0.134	-0.17375		-0.133	-0.1208
-0.087	-0.208		-0.135	-0.1726		-0.134	-0.1273
-0.088	-0.2072		-0.136	-0.17615		-0.135	-0.12785
-0.089	-0.20915		-0.137	-0.17745		-0.136	-0.1313
-0.09	-0.2097		-0.138	-0.177		-0.137	-0.12675
-0.091	-0.21055		-0.139	-0.17835		-0.138	-0.12805
-0.092	-0.21185		-0.14	-0.1797		-0.139	-0.13375
-0.093	-0.2122		-0.141	-0.1792		-0.14	-0.1322
-0.094	-0.2123		-0.142	-0.1818		-0.141	-0.13475
-0.095	-0.2134		-0.143	-0.1826		-0.142	-0.13395
-0.096	-0.2155		-0.144	-0.18455		-0.143	-0.14245
-0.097	-0.2156		-0.145	-0.18585		-0.144	-0.13525
-0.098	-0.2177		-0.146	-0.18665		-0.145	-0.1438
-0.099	-0.21755		-0.147	-0.18715		-0.146	-0.1363
-0.1	-0.21775		-0.148	-0.18925		-0.147	-0.147
-0.101	-0.22045		-0.149	-0.1901		-0.148	-0.14215
-0.102	-0.2192		-0.15	-0.1905		-0.149	-0.14765
-0.103	-0.2207		-0.151	-0.19265		-0.15	-0.14135
-0.104	-0.2219		-0.152	-0.1934		-0.151	-0.1436
-0.105	-0.2233		-0.153	-0.19345		-0.152	-0.14635
-0.106	-0.2244		-0.154	-0.1949		-0.153	-0.1462
-0.107	-0.22695		-0.155	-0.1947		-0.154	-0.1511
-0.108	-0.2261		-0.156	-0.1955		-0.155	-0.14835
-0.109	-0.2247		-0.157	-0.19845		-0.156	-0.15285
-0.11	-0.2267		-0.158	-0.19855		-0.157	-0.1475
-0.111	-0.2264		-0.159	-0.19855		-0.158	-0.15765
-0.112	-0.22825		-0.16	-0.20125		-0.159	-0.1505
-0.113	-0.228		-0.161	-0.20045		-0.16	-0.1585
-0.114	-0.22895		-0.162	-0.2004		-0.161	-0.14895
-0.115	-0.23055		-0.163	-0.2008		-0.162	-0.15445
-0.116	-0.23185		-0.164	-0.20225		-0.163	-0.1543
-0.117	-0.23005		-0.165	-0.2038		-0.164	-0.1612
-0.118	-0.23275		-0.166	-0.20745		-0.165	-0.15815
-0.119	-0.2331		-0.167	-0.2072		-0.166	-0.1597
-0.12	-0.2333		-0.168	-0.2079		-0.167	-0.1619
-0.121	-0.23565		-0.169	-0.21		-0.168	-0.16
-0.122	-0.2357		-0.17	-0.2093		-0.169	-0.166
-0.123	-0.2348		-0.171	-0.21055		-0.17	-0.16405
-0.124	-0.238		-0.172	-0.21335		-0.171	-0.17025
-0.125	-0.23825		-0.173	-0.21355		-0.172	-0.16405
-0.126	-0.23835		-0.174	-0.2139		-0.173	-0.17115
-0.127	-0.23985		-0.175	-0.215		-0.174	-0.16505
-0.128	-0.2409		-0.176	-0.21285		-0.175	-0.1751
-0.129	-0.2413		-0.177	-0.21555		-0.176	-0.16895
-0.13	-0.2418		-0.178	-0.2175		-0.177	-0.17725
-0.131	-0.24205		-0.179	-0.21715		-0.178	-0.17375
-0.132	-0.24245		-0.18	-0.21775		-0.179	-0.17705
-0.133	-0.24535		-0.181	-0.2193		-0.18	-0.1761
-0.134	-0.24515		-0.182	-0.2193		-0.181	-0.1764
-0.135	-0.24585		-0.183	-0.2199		-0.182	-0.17765
-0.136	-0.24885		-0.184	-0.22185		-0.183	-0.17595
-0.137	-0.24975		-0.185	-0.2227		-0.184	-0.1817
-0.138	-0.2492		-0.186	-0.2238		-0.185	-0.18155
-0.139	-0.25225		-0.187	-0.2245		-0.186	-0.18715
-0.14	-0.25085		-0.188	-0.22425		-0.187	-0.1797
-0.141	-0.25265		-0.189	-0.22565		-0.188	-0.1895
-0.142	-0.25265		-0.19	-0.2262		-0.189	-0.18285
-0.143	-0.2539		-0.191	-0.22725		-0.19	-0.1894
-0.144	-0.2534		-0.192	-0.22935		-0.191	-0.184
-0.145	-0.2554		-0.193	-0.22965		-0.192	-0.18805
-0.146	-0.2569		-0.194	-0.22915		-0.193	-0.18625
-0.147	-0.25655		-0.195	-0.2331		-0.194	-0.1904
-0.148	-0.2573		-0.196	-0.23335		-0.195	-0.18975
-0.149	-0.2581		-0.197	-0.2319		-0.196	-0.1896
-0.15	-0.2592		-0.198	-0.2335		-0.197	-0.196
-0.151	-0.26125		-0.199	-0.23435		-0.198	-0.1927
-0.152	-0.26225		-0.2	-0.23545		-0.199	-0.19925
-0.153	-0.2629		-0.201	-0.2363		-0.2	-0.19515
-0.154	-0.2628		-0.202	-0.23615		-0.201	-0.20095
-0.155	-0.26505		-0.203	-0.23745		-0.202	-0.194
-0.156	-0.26495		-0.204	-0.23895		-0.203	-0.2034
-0.157	-0.26685		-0.205	-0.23875		-0.204	-0.19685
-0.158	-0.2663		-0.206	-0.2409		-0.205	-0.20375
-0.159	-0.26675		-0.207	-0.24175		-0.206	-0.1984
-0.16	-0.26685		-0.208	-0.2413		-0.207	-0.2073
-0.161	-0.2666		-0.209	-0.2444		-0.208	-0.2058
-0.162	-0.2678		-0.21	-0.2457		-0.209	-0.2075
-0.163	-0.27155		-0.211	-0.2448		-0.21	-0.2078
-0.164	-0.2696		-0.212	-0.24695		-0.211	-0.20755
-0.165	-0.2708		-0.213	-0.24725		-0.212	-0.2113
-0.166	-0.27195		-0.214	-0.24785		-0.213	-0.20625
-0.167	-0.2732		-0.215	-0.2481		-0.214	-0.21295
-0.168	-0.27285		-0.216	-0.24975		-0.215	-0.2083
-0.169	-0.27495		-0.217	-0.2493		-0.216	-0.21335
-0.17	-0.2746		-0.218	-0.25005		-0.217	-0.20725
-0.171	-0.2745		-0.219	-0.2505		-0.218	-0.21685
-0.172	-0.27545		-0.22	-0.25055		-0.219	-0.2108
-0.173	-0.27705		-0.221	-0.25165		-0.22	-0.21615
-0.174	-0.2764		-0.222	-0.2544		-0.221	-0.2179
-0.175	-0.27815		-0.223	-0.25345		-0.222	-0.2193
-0.176	-0.27815		-0.224	-0.25585		-0.223	-0.22015
-0.177	-0.2794		-0.225	-0.25715		-0.224	-0.2208
-0.178	-0.28195		-0.226	-0.257		-0.225	-0.2219
-0.179	-0.2824		-0.227	-0.2589		-0.226	-0.22015
-0.18	-0.2838		-0.228	-0.2584		-0.227	-0.2243
-0.181	-0.2847		-0.229	-0.25795		-0.228	-0.21875
-0.182	-0.2851		-0.23	-0.261		-0.229	-0.2275
-0.183	-0.2851		-0.231	-0.261		-0.23	-0.2237
-0.184	-0.2871		-0.232	-0.2613		-0.231	-0.23105
-0.185	-0.28785		-0.233	-0.26365		-0.232	-0.22335
-0.186	-0.28895		-0.234	-0.2632		-0.233	-0.2291
-0.187	-0.29135		-0.235	-0.2633		-0.234	-0.22745
-0.188	-0.29135		-0.236	-0.26615		-0.235	-0.2332
-0.189	-0.29235		-0.237	-0.26595		-0.236	-0.232
-0.19	-0.2928		-0.238	-0.2658		-0.237	-0.2346
-0.191	-0.2915		-0.239	-0.26655		-0.238	-0.2354
-0.192	-0.29275		-0.24	-0.26685		-0.239	-0.23365
-0.193	-0.2941		-0.241	-0.26765		-0.24	-0.2381
-0.194	-0.29535		-0.242	-0.27055		-0.241	-0.23655
-0.195	-0.298		-0.243	-0.26985		-0.242	-0.24495
-0.196	-0.29915		-0.244	-0.2699		-0.243	-0.2397
-0.197	-0.2981		-0.245	-0.27145		-0.244	-0.2452
-0.198	-0.3001		-0.246	-0.2708		-0.245	-0.2379
-0.199	-0.3022		-0.247	-0.2712		-0.246	-0.2463
-0.2	-0.30045		-0.248	-0.27175		-0.247	-0.24205
-0.201	-0.3002		-0.249	-0.2714		-0.248	-0.2519
-0.202	-0.30185		-0.25	-0.2724		-0.249	-0.2415
-0.203	-0.3031		-0.251	-0.2735		-0.25	-0.248
-0.204	-0.3045		-0.252	-0.27365		-0.251	-0.24615
-0.205	-0.3064		-0.253	-0.2738		-0.252	-0.2468
-0.206	-0.3053		-0.254	-0.2753		-0.253	-0.2465
-0.207	-0.30845		-0.255	-0.2743		-0.254	-0.2506
-0.208	-0.30805		-0.256	-0.277		-0.255	-0.2542
-0.209	-0.30845		-0.257	-0.27895		-0.256	-0.25115
-0.21	-0.3114		-0.258	-0.27785		-0.257	-0.26015
-0.211	-0.3117		-0.259	-0.28015		-0.258	-0.2504
-0.212	-0.31115		-0.26	-0.27945		-0.259	-0.25765
-0.213	-0.3113		-0.261	-0.27955		-0.26	-0.25575
-0.214	-0.3114		-0.262	-0.2822		-0.261	-0.26365
-0.215	-0.31275		-0.263	-0.28275		-0.262	-0.26265
-0.216	-0.3149		-0.264	-0.2829		-0.263	-0.2656
-0.217	-0.31635		-0.265	-0.2847		-0.264	-0.2617
-0.218	-0.3167		-0.266	-0.2844		-0.265	-0.2649
-0.219	-0.3173		-0.267	-0.284		-0.266	-0.2667
-0.22	-0.31785		-0.268	-0.2844		-0.267	-0.2675
-0.221	-0.3191		-0.269	-0.28485		-0.268	-0.27
-0.222	-0.3211		-0.27	-0.28495		-0.269	-0.2693
-0.223	-0.31995		-0.271	-0.28715		-0.27	-0.2729
-0.224	-0.32		-0.272	-0.287		-0.271	-0.26975
-0.225	-0.32135		-0.273	-0.28785		-0.272	-0.2762
-0.226	-0.32195		-0.274	-0.2894		-0.273	-0.2675
-0.227	-0.3226		-0.275	-0.2884		-0.274	-0.2779
-0.228	-0.3227		-0.276	-0.29		-0.275	-0.2728
-0.229	-0.32465		-0.277	-0.2926		-0.276	-0.2799
-0.23	-0.32485		-0.278	-0.2927		-0.277	-0.276
-0.231	-0.32645		-0.279	-0.2909		-0.278	-0.28115
-0.232	-0.327		-0.28	-0.29305		-0.279	-0.28215
-0.233	-0.32665		-0.281	-0.29355		-0.28	-0.2839
-0.234	-0.329		-0.282	-0.29375		-0.281	-0.2852
-0.235	-0.32995		-0.283	-0.296		-0.282	-0.2838
-0.236	-0.32985		-0.284	-0.2964		-0.283	-0.2876
-0.237	-0.3309		-0.285	-0.29775		-0.284	-0.2851
-0.238	-0.3329		-0.286	-0.29965		-0.285	-0.29025
-0.239	-0.33315		-0.287	-0.29815		-0.286	-0.2877
-0.24	-0.3337		-0.288	-0.2984		-0.287	-0.29625
-0.241	-0.3342		-0.289	-0.30005		-0.288	-0.29005
-0.242	-0.3348		-0.29	-0.2997		-0.289	-0.29485
-0.243	-0.3363		-0.291	-0.3009		-0.29	-0.2921
-0.244	-0.33695		-0.292	-0.30305		-0.291	-0.29945
-0.245	-0.3372		-0.293	-0.3027		-0.292	-0.29475
-0.246	-0.33845		-0.294	-0.3033		-0.293	-0.302
-0.247	-0.3386		-0.295	-0.30505		-0.294	-0.3
-0.248	-0.33915		-0.296	-0.30365		-0.295	-0.30465
-0.249	-0.34155		-0.297	-0.30435		-0.296	-0.3026
-0.25	-0.34265		-0.298	-0.3064		-0.297	-0.3043
-0.251	-0.34455		-0.299	-0.30585		-0.298	-0.30705
-0.252	-0.34525		-0.3	-0.3072		-0.299	-0.3044
-0.253	-0.34565		-0.301	-0.30865		-0.3	-0.31465
-0.254	-0.346		-0.302	-0.30825		-0.301	-0.308
-0.255	-0.3478		-0.303	-0.3104		-0.302	-0.3189
-0.256	-0.3476		-0.304	-0.31085		-0.303	-0.31135
-0.257	-0.34605		-0.305	-0.3101		-0.304	-0.3175
-0.258	-0.34685		-0.306	-0.31155		-0.305	-0.31355
-0.259	-0.348		-0.307	-0.31195		-0.306	-0.32055
-0.26	-0.3485		-0.308	-0.31175		-0.307	-0.31905
-0.261	-0.3504		-0.309	-0.31395		-0.308	-0.32525
-0.262	-0.3514		-0.31	-0.3152		-0.309	-0.323
-0.263	-0.35165		-0.311	-0.31365		-0.31	-0.32415
-0.264	-0.35275		-0.312	-0.31525		-0.311	-0.3278
-0.265	-0.3547		-0.313	-0.3156		-0.312	-0.3271
-0.266	-0.35535		-0.314	-0.3156		-0.313	-0.3326
-0.267	-0.3572		-0.315	-0.3174		-0.314	-0.32615
-0.268	-0.35805		-0.316	-0.31635		-0.315	-0.335
-0.269	-0.3588		-0.317	-0.31785		-0.316	-0.3326
-0.27	-0.3613		-0.318	-0.32005		-0.317	-0.33945
-0.271	-0.3611		-0.319	-0.3193		-0.318	-0.3323
-0.272	-0.3629		-0.32	-0.3192		-0.319	-0.34115
-0.273	-0.3642		-0.321	-0.32265		-0.32	-0.3378
-0.274	-0.3641		-0.322	-0.32165		-0.321	-0.3427
-0.275	-0.36335		-0.323	-0.32165		-0.322	-0.3376
-0.276	-0.3647		-0.324	-0.3247		-0.323	-0.3441
-0.277	-0.36625		-0.325	-0.32355		-0.324	-0.34425
-0.278	-0.36665		-0.326	-0.3232		-0.325	-0.34465
-0.279	-0.3698		-0.327	-0.32665		-0.326	-0.3473
-0.28	-0.3691		-0.328	-0.3264		-0.327	-0.3465
-0.281	-0.3698		-0.329	-0.32685		-0.328	-0.3531
-0.282	-0.3721		-0.33	-0.3297		-0.329	-0.35215
-0.283	-0.3719		-0.331	-0.32815		-0.33	-0.3599
-0.284	-0.37385		-0.332	-0.32885		-0.331	-0.35365
-0.285	-0.37455		-0.333	-0.33185		-0.332	-0.3628
-0.286	-0.3748		-0.334	-0.3302		-0.333	-0.352
-0.287	-0.3764		-0.335	-0.3308		-0.334	-0.3642
-0.288	-0.3775		-0.336	-0.3309		-0.335	-0.3598
-0.289	-0.37875		-0.337	-0.332		-0.336	-0.3646
-0.29	-0.37905		-0.338	-0.33385		-0.337	-0.36525
-0.291	-0.38		-0.339	-0.3346		-0.338	-0.3663
-0.292	-0.3797		-0.34	-0.3344		-0.339	-0.3702
-0.293	-0.38145		-0.341	-0.33495		-0.34	-0.36715
-0.294	-0.38265		-0.342	-0.33605		-0.341	-0.37085
-0.295	-0.38365		-0.343	-0.33455		-0.342	-0.3696
-0.296	-0.3851		-0.344	-0.33715		-0.343	-0.3773
-0.297	-0.3859		-0.345	-0.33775		-0.344	-0.3754
-0.298	-0.38555		-0.346	-0.33775		-0.345	-0.38545
-0.299	-0.3885		-0.347	-0.33965		-0.346	-0.37965
-0.3	-0.39065		-0.348	-0.34025		-0.347	-0.3872
-0.301	-0.39085		-0.349	-0.3399		-0.348	-0.3826
-0.302	-0.39265		-0.35	-0.34345		-0.349	-0.38925
-0.303	-0.3939		-0.351	-0.3428		-0.35	-0.3886
-0.304	-0.39445		-0.352	-0.3436		-0.351	-0.3922
-0.305	-0.3969		-0.353	-0.34525		-0.352	-0.3935
-0.306	-0.39715		-0.354	-0.34615		-0.353	-0.39565
-0.307	-0.39815		-0.355	-0.3454		-0.354	-0.3952
-0.308	-0.39825		-0.356	-0.348		-0.355	-0.3949
-0.309	-0.40015		-0.357	-0.34855		-0.356	-0.39965
-0.31	-0.40185		-0.358	-0.3486		-0.357	-0.39915
-0.311	-0.40215		-0.359	-0.3506		-0.358	-0.40705
-0.312	-0.4042		-0.36	-0.3506		-0.359	-0.4019
-0.313	-0.4043		-0.361	-0.3503		-0.36	-0.41245
-0.314	-0.4052		-0.362	-0.35225		-0.361	-0.4078
-0.315	-0.4078		-0.363	-0.35145		-0.362	-0.4158
-0.316	-0.4075		-0.364	-0.3519		-0.363	-0.41295
-0.317	-0.40955		-0.365	-0.3549		-0.364	-0.42065
-0.318	-0.4113		-0.366	-0.3548		-0.365	-0.4192
-0.319	-0.4125		-0.367	-0.35425		-0.366	-0.4222
-0.32	-0.41325		-0.368	-0.3571		-0.367	-0.42245
-0.321	-0.4149		-0.369	-0.35645		-0.368	-0.4244
-0.322	-0.41535		-0.37	-0.35755		-0.369	-0.42575
-0.323	-0.41865		-0.371	-0.3604		-0.37	-0.42445
-0.324	-0.4195		-0.372	-0.35925		-0.371	-0.4323
-0.325	-0.4215		-0.373	-0.35885		-0.372	-0.42525
-0.326	-0.4231		-0.374	-0.36145		-0.373	-0.4375
-0.327	-0.4236		-0.375	-0.36115		-0.374	-0.43265
-0.328	-0.4253		-0.376	-0.36215		-0.375	-0.43945
-0.329	-0.4281		-0.377	-0.3655		-0.376	-0.43645
-0.33	-0.4286		-0.378	-0.3645		-0.377	-0.4451
-0.331	-0.42895		-0.379	-0.366		-0.378	-0.4416
-0.332	-0.4317		-0.38	-0.36795		-0.379	-0.4498
-0.333	-0.43235		-0.381	-0.3664		-0.38	-0.44485
-0.334	-0.43205		-0.382	-0.36805		-0.381	-0.4487
-0.335	-0.43505		-0.383	-0.3706		-0.382	-0.4496
-0.336	-0.43625		-0.384	-0.36775		-0.383	-0.4494
-0.337	-0.438		-0.385	-0.3683		-0.384	-0.4529
-0.338	-0.4396		-0.386	-0.371		-0.385	-0.45035
-0.339	-0.4401		-0.387	-0.36915		-0.386	-0.46
-0.34	-0.44055		-0.388	-0.37125		-0.387	-0.45665
-0.341	-0.44225		-0.389	-0.37355		-0.388	-0.4661
-0.342	-0.44475		-0.39	-0.37275		-0.389	-0.4607
-0.343	-0.44635		-0.391	-0.3733		-0.39	-0.4688
-0.344	-0.4488		-0.392	-0.37305		-0.391	-0.46555
-0.345	-0.4491		-0.393	-0.37505		-0.392	-0.4722
-0.346	-0.45145		-0.394	-0.37715		-0.393	-0.4721
-0.347	-0.45585		-0.395	-0.37815		-0.394	-0.47445
-0.348	-0.45555		-0.396	-0.37805		-0.395	-0.47675
-0.349	-0.45615		-0.397	-0.37995		-0.396	-0.47945
-0.35	-0.4593		-0.398	-0.38025		-0.397	-0.48165
-0.351	-0.45915		-0.399	-0.3805		-0.398	-0.4845
-0.352	-0.4604		-0.4	-0.38225		-0.399	-0.49055
-0.353	-0.4627		-0.401	-0.3827		-0.4	-0.48785
-0.354	-0.4632		-0.402	-0.38275		-0.401	-0.49555
-0.355	-0.46485		-0.403	-0.38445		-0.402	-0.4909
-0.356	-0.4673		-0.404	-0.384		-0.403	-0.4954
-0.357	-0.46905		-0.405	-0.38515		-0.404	-0.4974
-0.358	-0.4707		-0.406	-0.38865		-0.405	-0.5045
-0.359	-0.4723		-0.407	-0.3881		-0.406	-0.5005
-0.36	-0.47405		-0.408	-0.38745		-0.407	-0.508
-0.361	-0.47515		-0.409	-0.3896		-0.408	-0.51
-0.362	-0.4788		-0.41	-0.3897		-0.409	-0.5125
-0.363	-0.48		-0.411	-0.39015		-0.41	-0.5145
-0.364	-0.481		-0.412	-0.39245		-0.411	-0.5155
-0.365	-0.4835		-0.413	-0.39345		-0.412	-0.5235
-0.366	-0.4839		-0.414	-0.3951		-0.413	-0.5205
-0.367	-0.48625		-0.415	-0.396		-0.414	-0.5265
-0.368	-0.48865		-0.416	-0.3953		-0.415	-0.525
-0.369	-0.49005		-0.417	-0.3977		-0.416	-0.5325
-0.37	-0.4928		-0.418	-0.39805		-0.417	-0.5275
-0.371	-0.4952		-0.419	-0.3984		-0.418	-0.539
-0.372	-0.4953		-0.42	-0.39975		-0.419	-0.5335
-0.373	-0.49905		-0.421	-0.40165		-0.42	-0.542
-0.374	-0.5		-0.422	-0.40115		-0.421	-0.5395
-0.375	-0.5015		-0.423	-0.4018		-0.422	-0.5445
-0.376	-0.5035		-0.424	-0.403		-0.423	-0.543
-0.377	-0.5055		-0.425	-0.40185		-0.424	-0.548
-0.378	-0.5075		-0.426	-0.4033		-0.425	-0.5505
-0.379	-0.5095		-0.427	-0.4047		-0.426	-0.5535
-0.38	-0.5115		-0.428	-0.40535		-0.427	-0.561
-0.381	-0.5135		-0.429	-0.4057		-0.428	-0.5565
-0.382	-0.517		-0.43	-0.40715		-0.429	-0.5685
-0.383	-0.5195		-0.431	-0.4059		-0.43	-0.563
-0.384	-0.5195		-0.432	-0.40905		-0.431	-0.575
-0.385	-0.5215		-0.433	-0.41025		-0.432	-0.57
-0.386	-0.524		-0.434	-0.4104		-0.433	-0.578
-0.387	-0.525		-0.435	-0.413		-0.434	-0.576
-0.388	-0.528		-0.436	-0.4137		-0.435	-0.5825
-0.389	-0.5305		-0.437	-0.41345		-0.436	-0.586
-0.39	-0.531		-0.438	-0.41535		-0.437	-0.5935
-0.391	-0.5345		-0.439	-0.41645		-0.438	-0.5945
-0.392	-0.538		-0.44	-0.4167		-0.439	-0.598
-0.393	-0.538		-0.441	-0.41875		-0.44	-0.6035
-0.394	-0.5395		-0.442	-0.4186		-0.441	-0.604
-0.395	-0.5425		-0.443	-0.41885		-0.442	-0.6105
-0.396	-0.5445		-0.444	-0.4213		-0.443	-0.608
-0.397	-0.5465		-0.445	-0.4214		-0.444	-0.62
-0.398	-0.5495		-0.446	-0.42105		-0.445	-0.6155
-0.399	-0.5525		-0.447	-0.424		-0.446	-0.6265
-0.4	-0.5535		-0.448	-0.42465		-0.447	-0.625
-0.401	-0.5565		-0.449	-0.42325		-0.448	-0.6315
-0.402	-0.5595		-0.45	-0.42675		-0.449	-0.629
-0.403	-0.563		-0.451	-0.42725		-0.45	-0.6375
-0.404	-0.566		-0.452	-0.42685		-0.451	-0.638
-0.405	-0.567		-0.453	-0.42735		-0.452	-0.6405
-0.406	-0.568		-0.454	-0.4278		-0.453	-0.645
-0.407	-0.5715		-0.455	-0.4287		-0.454	-0.6455
-0.408	-0.5725		-0.456	-0.43115		-0.455	-0.653
-0.409	-0.5765		-0.457	-0.4315		-0.456	-0.651
-0.41	-0.58		-0.458	-0.43455		-0.457	-0.6615
-0.411	-0.5805		-0.459	-0.4372		-0.458	-0.659
-0.412	-0.5835		-0.46	-0.43665		-0.459	-0.6715
-0.413	-0.5875		-0.461	-0.43705		-0.46	-0.665
-0.414	-0.589		-0.462	-0.43865		-0.461	-0.6735
-0.415	-0.594		-0.463	-0.43835		-0.462	-0.678
-0.416	-0.5965		-0.464	-0.43895		-0.463	-0.685
-0.417	-0.5995		-0.465	-0.4414		-0.464	-0.6815
-0.418	-0.603		-0.466	-0.441		-0.465	-0.6935
-0.419	-0.6045		-0.467	-0.4422		-0.466	-0.692
-0.42	-0.608		-0.468	-0.44545		-0.467	-0.6925
-0.421	-0.6115		-0.469	-0.44555		-0.468	-0.7005
-0.422	-0.614		-0.47	-0.4473		-0.469	-0.698
-0.423	-0.614		-0.471	-0.44925		-0.47	-0.7085
-0.424	-0.6185		-0.472	-0.4485		-0.471	-0.71
-0.425	-0.621		-0.473	-0.44935		-0.472	-0.7175
-0.426	-0.624		-0.474	-0.4511		-0.473	-0.716
-0.427	-0.626		-0.475	-0.45055		-0.474	-0.7265
-0.428	-0.629		-0.476	-0.45215		-0.475	-0.7245
-0.429	-0.633		-0.477	-0.4538		-0.476	-0.733
-0.43	-0.636		-0.478	-0.45245		-0.477	-0.733
-0.431	-0.6395		-0.479	-0.45485		-0.478	-0.7445
-0.432	-0.642		-0.48	-0.4573		-0.479	-0.744
-0.433	-0.6475		-0.481	-0.4594		-0.48	-0.7515
-0.434	-0.6505		-0.482	-0.46115		-0.481	-0.757
-0.435	-0.6525		-0.483	-0.4618		-0.482	-0.7635
-0.436	-0.656		-0.484	-0.46205		-0.483	-0.77
-0.437	-0.6575		-0.485	-0.46485		-0.484	-0.772
-0.438	-0.661		-0.486	-0.4654		-0.485	-0.7825
-0.439	-0.6655		-0.487	-0.4645		-0.486	-0.783
-0.44	-0.669		-0.488	-0.46715		-0.487	-0.794
-0.441	-0.6725		-0.489	-0.4677		-0.488	-0.7885
-0.442	-0.679		-0.49	-0.46745		-0.489	-0.803
-0.443	-0.682		-0.491	-0.47045		-0.49	-0.798
-0.444	-0.684		-0.492	-0.47105		-0.491	-0.808
-0.445	-0.689		-0.493	-0.4715		-0.492	-0.8065
-0.446	-0.6915		-0.494	-0.47395		-0.493	-0.818
-0.447	-0.695		-0.495	-0.47515		-0.494	-0.8185
-0.448	-0.6975		-0.496	-0.4767		-0.495	-0.825
-0.449	-0.702		-0.497	-0.47955		-0.496	-0.827
-0.45	-0.705		-0.498	-0.4812		-0.497	-0.8305
-0.451	-0.709		-0.499	-0.4824		-0.498	-0.839
-0.452	-0.7135		-0.5	-0.48475		-0.499	-0.84
-0.453	-0.7175		-0.501	-0.48395		-0.5	-0.848
-0.454	-0.7225		-0.502	-0.48525		-0.501	-0.8465
-0.455	-0.728		-0.503	-0.48825		-0.502	-0.86
-0.456	-0.7305		-0.504	-0.48775		-0.503	-0.8625
-0.457	-0.736		-0.505	-0.49085		-0.504	-0.8725
-0.458	-0.741		-0.506	-0.49315		-0.505	-0.8715
-0.459	-0.7445		-0.507	-0.49225		-0.506	-0.8855
-0.46	-0.7495		-0.508	-0.49395		-0.507	-0.887
-0.461	-0.7545		-0.509	-0.4954		-0.508	-0.898
-0.462	-0.759		-0.51	-0.4959		-0.509	-0.9025
-0.463	-0.763		-0.511	-0.4985		-0.51	-0.908
-0.464	-0.7665		-0.512	-0.501		-0.511	-0.9155
-0.465	-0.7695		-0.513	-0.504		-0.512	-0.9155
-0.466	-0.775		-0.514	-0.5065		-0.513	-0.9255
-0.467	-0.7785		-0.515	-0.5065		-0.514	-0.925
-0.468	-0.7835		-0.516	-0.5065		-0.515	-0.938
-0.469	-0.7885		-0.517	-0.5085		-0.516	-0.937
-0.47	-0.793		-0.518	-0.5105		-0.517	-0.948
-0.471	-0.798		-0.519	-0.5085		-0.518	-0.947
-0.472	-0.802		-0.52	-0.511		-0.519	-0.9605
-0.473	-0.806		-0.521	-0.512		-0.52	-0.9595
-0.474	-0.8125		-0.522	-0.512		-0.521	-0.972
-0.475	-0.8165		-0.523	-0.514		-0.522	-0.9745
-0.476	-0.8205		-0.524	-0.5165		-0.523	-0.984
-0.477	-0.8245		-0.525	-0.5155		-0.524	-0.9905
-0.478	-0.8305		-0.526	-0.5155		-0.525	-0.9985
-0.479	-0.836		-0.527	-0.518		-0.526	-1.0055
-0.48	-0.842		-0.528	-0.5185		-0.527	-1.006
-0.481	-0.8455		-0.529	-0.5205		-0.528	-1.0195
-0.482	-0.85		-0.53	-0.5215		-0.529	-1.0195
-0.483	-0.856		-0.531	-0.523		-0.53	-1.0345
-0.484	-0.8615		-0.532	-0.5255		-0.531	-1.0345
-0.485	-0.866		-0.533	-0.5275		-0.532	-1.048
-0.486	-0.87		-0.534	-0.5275		-0.533	-1.05
-0.487	-0.875		-0.535	-0.531		-0.534	-1.063
-0.488	-0.8805		-0.536	-0.531		-0.535	-1.063
-0.489	-0.886		-0.537	-0.5325		-0.536	-1.0735
-0.49	-0.892		-0.538	-0.536		-0.537	-1.0795
-0.491	-0.8945		-0.539	-0.537		-0.538	-1.087
-0.492	-0.902		-0.54	-0.538		-0.539	-1.095
-0.493	-0.907		-0.541	-0.542		-0.54	-1.1
-0.494	-0.9125		-0.542	-0.544		-0.541	-1.109
-0.495	-0.918		-0.543	-0.5455		-0.542	-1.1155
-0.496	-0.9215		-0.544	-0.5465		-0.543	-1.13
-0.497	-0.926		-0.545	-0.546		-0.544	-1.1325
-0.498	-0.931		-0.546	-0.548		-0.545	-1.144
-0.499	-0.9385		-0.547	-0.55		-0.546	-1.1435
-0.5	-0.9445		-0.548	-0.5525		-0.547	-1.1565
-0.501	-0.9515		-0.549	-0.5545		-0.548	-1.156
-0.502	-0.957		-0.55	-0.557		-0.549	-1.169
-0.503	-0.96		-0.551	-0.558		-0.55	-1.1705
-0.504	-0.9665		-0.552	-0.561		-0.551	-1.182
-0.505	-0.974		-0.553	-0.563		-0.552	-1.1905
-0.506	-0.9805		-0.554	-0.5645		-0.553	-1.1985
-0.507	-0.986		-0.555	-0.567		-0.554	-1.2075
-0.508	-0.9915		-0.556	-0.5675		-0.555	-1.2115
-0.509	-0.9985		-0.557	-0.567		-0.556	-1.2235
-0.51	-1.0055		-0.558	-0.571		-0.557	-1.229
-0.511	-1.0125		-0.559	-0.5745		-0.558	-1.2425
-0.512	-1.0185		-0.56	-0.5785		-0.559	-1.241
-0.513	-1.023		-0.561	-0.5805		-0.56	-1.254
-0.514	-1.0285		-0.562	-0.5835		-0.561	-1.252
-0.515	-1.035		-0.563	-0.5815		-0.562	-1.264
-0.516	-1.0425		-0.564	-0.5835		-0.563	-1.269
-0.517	-1.05		-0.565	-0.5865		-0.564	-1.2805
-0.518	-1.0555		-0.566	-0.587		-0.565	-1.2875
-0.519	-1.0615		-0.567	-0.591		-0.566	-1.299
-0.52	-1.0685		-0.568	-0.5925		-0.567	-1.305
-0.521	-1.0745		-0.569	-0.5925		-0.568	-1.308
-0.522	-1.0805		-0.57	-0.5955		-0.569	-1.3195
-0.523	-1.087		-0.571	-0.5965		-0.57	-1.3255
-0.524	-1.094		-0.572	-0.5965		-0.571	-1.3405
-0.525	-1.1005		-0.573	-0.599		-0.572	-1.3415
-0.526	-1.1095		-0.574	-0.6		-0.573	-1.3525
-0.527	-1.116		-0.575	-0.6025		-0.574	-1.3545
-0.528	-1.124		-0.576	-0.6065		-0.575	-1.372
-0.529	-1.13		-0.577	-0.6075		-0.576	-1.374
-0.53	-1.137		-0.578	-0.6095		-0.577	-1.388
-0.531	-1.146		-0.579	-0.614		-0.578	-1.3895
-0.532	-1.1525		-0.58	-0.6145		-0.579	-1.4005
-0.533	-1.1595		-0.581	-0.6155		-0.58	-1.407
-0.534	-1.1685		-0.582	-0.619		-0.581	-1.4165
-0.535	-1.174		-0.583	-0.622		-0.582	-1.425
-0.536	-1.182		-0.584	-0.6225		-0.583	-1.4315
-0.537	-1.1885		-0.585	-0.626		-0.584	-1.445
-0.538	-1.197		-0.586	-0.627		-0.585	-1.4465
-0.539	-1.204		-0.587	-0.628		-0.586	-1.4615
-0.54	-1.209		-0.588	-0.633		-0.587	-1.463
-0.541	-1.218		-0.589	-0.634		-0.588	-1.4815
-0.542	-1.2255		-0.59	-0.635		-0.589	-1.479
-0.543	-1.2335		-0.591	-0.639		-0.59	-1.493
-0.544	-1.24		-0.592	-0.6415		-0.591	-1.498
-0.545	-1.248		-0.593	-0.644		-0.592	-1.5125
-0.546	-1.2565		-0.594	-0.6465		-0.593	-1.5185
-0.547	-1.2645		-0.595	-0.645		-0.594	-1.531
-0.548	-1.272		-0.596	-0.648		-0.595	-1.537
-0.549	-1.2795		-0.597	-0.65		-0.596	-1.5465
-0.55	-1.2885		-0.598	-0.6505		-0.597	-1.556
-0.551	-1.2965		-0.599	-0.654		-0.598	-1.5615
-0.552	-1.306		-0.6	-0.6565		-0.599	-1.575
-0.553	-1.316		-0.601	-0.6565		-0.6	-1.5765
-0.554	-1.325		-0.602	-0.661		-0.601	-1.591
-0.555	-1.334		-0.603	-0.663		-0.602	-1.589
-0.556	-1.342		-0.604	-0.665		-0.603	-1.6035
-0.557	-1.3505		-0.605	-0.6675		-0.604	-1.6065
-0.558	-1.3585		-0.606	-0.6715		-0.605	-1.6235
-0.559	-1.367		-0.607	-0.672		-0.606	-1.6265
-0.56	-1.3745		-0.608	-0.6765		-0.607	-1.637
-0.561	-1.3845		-0.609	-0.68		-0.608	-1.641
-0.562	-1.394		-0.61	-0.6825		-0.609	-1.647
-0.563	-1.403		-0.611	-0.687		-0.61	-1.6535
-0.564	-1.4115		-0.612	-0.69		-0.611	-1.6635
-0.565	-1.4185		-0.613	-0.6905		-0.612	-1.678
-0.566	-1.4275		-0.614	-0.6945		-0.613	-1.6855
-0.567	-1.436		-0.615	-0.696		-0.614	-1.7035
-0.568	-1.444		-0.616	-0.697		-0.615	-1.7045
-0.569	-1.452		-0.617	-0.7		-0.616	-1.7165
-0.57	-1.462		-0.618	-0.705		-0.617	-1.718
-0.571	-1.4695		-0.619	-0.708		-0.618	-1.732
-0.572	-1.479		-0.62	-0.7135		-0.619	-1.732
-0.573	-1.4875		-0.621	-0.717		-0.62	-1.744
-0.574	-1.497		-0.622	-0.718		-0.621	-1.747
-0.575	-1.5055		-0.623	-0.7215		-0.622	-1.762
-0.576	-1.5165		-0.624	-0.7235		-0.623	-1.769
-0.577	-1.525		-0.625	-0.726		-0.624	-1.777
-0.578	-1.5315		-0.626	-0.729		-0.625	-1.7875
-0.579	-1.543		-0.627	-0.7305		-0.626	-1.792
-0.58	-1.5525		-0.628	-0.7325		-0.627	-1.8065
-0.581	-1.5615		-0.629	-0.7365		-0.628	-1.809
-0.582	-1.5715		-0.63	-0.738		-0.629	-1.8215
-0.583	-1.579		-0.631	-0.74		-0.63	-1.8205
-0.584	-1.587		-0.632	-0.744		-0.631	-1.8365
-0.585	-1.5955		-0.633	-0.7465		-0.632	-1.8395
-0.586	-1.605		-0.634	-0.751		-0.633	-1.86
-0.587	-1.615		-0.635	-0.754		-0.634	-1.862
-0.588	-1.6245		-0.636	-0.755		-0.635	-1.8785
-0.589	-1.6325		-0.637	-0.7585		-0.636	-1.8845
-0.59	-1.644		-0.638	-0.7625		-0.637	-1.895
-0.591	-1.6525		-0.639	-0.7655		-0.638	-1.899
-0.592	-1.659		-0.64	-0.769		-0.639	-1.9075
-0.593	-1.6685		-0.641	-0.7745		-0.64	-1.9205
-0.594	-1.678		-0.642	-0.775		-0.641	-1.929
-0.595	-1.687		-0.643	-0.7785		-0.642	-1.9385
-0.596	-1.6965		-0.644	-0.7835		-0.643	-1.94
-0.597	-1.705		-0.645	-0.7845		-0.644	-1.954
-0.598	-1.7125		-0.646	-0.7885		-0.645	-1.957
-0.599	-1.7235		-0.647	-0.791		-0.646	-1.975
-0.6	-1.734		-0.648	-0.792		-0.647	-1.9785
-0.601	-1.743		-0.649	-0.7965		-0.648	-1.997
-0.602	-1.752		-0.65	-0.8005		-0.649	-2.005
-0.603	-1.7605		-0.651	-0.801		-0.65	-2.022
-0.604	-1.769		-0.652	-0.806		-0.651	-2.0325
-0.605	-1.779		-0.653	-0.809		-0.652	-2.0425
-0.606	-1.788		-0.654	-0.809		-0.653	-2.0475
-0.607	-1.796		-0.655	-0.813		-0.654	-2.051
-0.608	-1.8045		-0.656	-0.8165		-0.655	-2.065
-0.609	-1.814		-0.657	-0.82		-0.656	-2.071
-0.61	-1.8255		-0.658	-0.8255		-0.657	-2.0845
-0.611	-1.834		-0.659	-0.83		-0.658	-2.083
-0.612	-1.8435		-0.66	-0.835		-0.659	-2.1
-0.613	-1.854		-0.661	-0.8375		-0.66	-2.1035
-0.614	-1.863		-0.662	-0.841		-0.661	-2.118
-0.615	-1.871		-0.663	-0.843		-0.662	-2.119
-0.616	-1.88		-0.664	-0.8485		-0.663	-2.136
-0.617	-1.8885		-0.665	-0.854		-0.664	-2.14
-0.618	-1.897		-0.666	-0.856		-0.665	-2.1545
-0.619	-1.9075		-0.667	-0.8595		-0.666	-2.1665
-0.62	-1.9165		-0.668	-0.8625		-0.667	-2.177
-0.621	-1.9265		-0.669	-0.8645		-0.668	-2.1865
-0.622	-1.9355		-0.67	-0.871		-0.669	-2.1895
-0.623	-1.9455		-0.671	-0.8725		-0.67	-2.2015
-0.624	-1.955		-0.672	-0.8755		-0.671	-2.2025
-0.625	-1.9635		-0.673	-0.88		-0.672	-2.217
-0.626	-1.9715		-0.674	-0.8825		-0.673	-2.2205
-0.627	-1.9835		-0.675	-0.8865		-0.674	-2.2435
-0.628	-1.992		-0.676	-0.8905		-0.675	-2.25
-0.629	-2.001		-0.677	-0.8935		-0.676	-2.2695
-0.63	-2.0125		-0.678	-0.8975		-0.677	-2.2715
-0.631	-2.022		-0.679	-0.904		-0.678	-2.2825
-0.632	-2.033		-0.68	-0.9065		-0.679	-2.281
-0.633	-2.0405		-0.681	-0.9125		-0.68	-2.2895
-0.634	-2.05		-0.682	-0.918		-0.681	-2.298
-0.635	-2.059		-0.683	-0.922		-0.682	-2.308
-0.636	-2.0675		-0.684	-0.927		-0.683	-2.3185
-0.637	-2.077		-0.685	-0.9335		-0.684	-2.3245
-0.638	-2.0855		-0.686	-0.9345		-0.685	-2.339
-0.639	-2.096		-0.687	-0.9395		-0.686	-2.3405
-0.64	-2.104		-0.688	-0.943		-0.687	-2.355
-0.641	-2.114		-0.689	-0.9435		-0.688	-2.3555
-0.642	-2.122		-0.69	-0.948		-0.689	-2.374
-0.643	-2.1315		-0.691	-0.9535		-0.69	-2.3765
-0.644	-2.141		-0.692	-0.958		-0.691	-2.3915
-0.645	-2.15		-0.693	-0.9635		-0.692	-2.3965
-0.646	-2.1585		-0.694	-0.97		-0.693	-2.4145
-0.647	-2.1695		-0.695	-0.976		-0.694	-2.427
-0.648	-2.18		-0.696	-0.9835		-0.695	-2.44
-0.649	-2.1915		-0.697	-0.988		-0.696	-2.453
-0.65	-2.202		-0.698	-0.992		-0.697	-2.459
-0.651	-2.2105		-0.699	-0.999		-0.698	-2.472
-0.652	-2.2215		-0.7	-1.0035		-0.699	-2.4765
-0.653	-2.23		-0.701	-1.006		-0.7	-2.4905
-0.654	-2.24		-0.702	-1.0115		-0.701	-2.4965
-0.655	-2.2495		-0.703	-1.017		-0.702	-2.518
-0.656	-2.2585		-0.704	-1.019		-0.703	-2.523
-0.657	-2.2665		-0.705	-1.027		-0.704	-2.5365
-0.658	-2.276		-0.706	-1.0295		-0.705	-2.5405
-0.659	-2.288		-0.707	-1.034		-0.706	-2.552
-0.66	-2.3		-0.708	-1.039		-0.707	-2.5585
-0.661	-2.308		-0.709	-1.043		-0.708	-2.573
-0.662	-2.317		-0.71	-1.046		-0.709	-2.584
-0.663	-2.327		-0.711	-1.052		-0.71	-2.5975
-0.664	-2.338		-0.712	-1.057		-0.711	-2.61
-0.665	-2.3455		-0.713	-1.062		-0.712	-2.619
-0.666	-2.355		-0.714	-1.068		-0.713	-2.637
-0.667	-2.3645		-0.715	-1.071		-0.714	-2.644
-0.668	-2.375		-0.716	-1.076		-0.715	-2.665
-0.669	-2.3845		-0.717	-1.083		-0.716	-2.67
-0.67	-2.3935		-0.718	-1.0865		-0.717	-2.6915
-0.671	-2.4035		-0.719	-1.091		-0.718	-2.697
-0.672	-2.4135		-0.72	-1.096		-0.719	-2.714
-0.673	-2.422		-0.721	-1.1		-0.72	-2.717
-0.674	-2.432		-0.722	-1.1055		-0.721	-2.7335
-0.675	-2.441		-0.723	-1.111		-0.722	-2.7425
-0.676	-2.452		-0.724	-1.113		-0.723	-2.7565
-0.677	-2.4615		-0.725	-1.117		-0.724	-2.7705
-0.678	-2.471		-0.726	-1.123		-0.725	-2.777
-0.679	-2.479		-0.727	-1.1255		-0.726	-2.791
-0.68	-2.487		-0.728	-1.132		-0.727	-2.7945
-0.681	-2.4985		-0.729	-1.1355		-0.728	-2.809
-0.682	-2.5065		-0.73	-1.139		-0.729	-2.8095
-0.683	-2.517		-0.731	-1.1445		-0.73	-2.829
-0.684	-2.5275		-0.732	-1.1465		-0.731	-2.831
-0.685	-2.538		-0.733	-1.1495		-0.732	-2.848
-0.686	-2.5475		-0.734	-1.1535		-0.733	-2.853
-0.687	-2.5555		-0.735	-1.1605		-0.734	-2.8735
-0.688	-2.566		-0.736	-1.1635		-0.735	-2.878
-0.689	-2.5745		-0.737	-1.171		-0.736	-2.898
-0.69	-2.5825		-0.738	-1.1755		-0.737	-2.912
-0.691	-2.593		-0.739	-1.1805		-0.738	-2.926
-0.692	-2.6025		-0.74	-1.1865		-0.739	-2.939
-0.693	-2.612		-0.741	-1.191		-0.74	-2.9445
-0.694	-2.621		-0.742	-1.1935		-0.741	-2.963
-0.695	-2.633		-0.743	-1.201		-0.742	-2.9725
-0.696	-2.6425		-0.744	-1.2055		-0.743	-2.9955
-0.697	-2.6525		-0.745	-1.21		-0.744	-3.0015
-0.698	-2.664		-0.746	-1.2155		-0.745	-3.0195
-0.699	-2.675		-0.747	-1.22		-0.746	-3.0235
-0.7	-2.685		-0.748	-1.225		-0.747	-3.0475
-0.701	-2.694		-0.749	-1.229		-0.748	-3.05
-0.702	-2.706		-0.75	-1.232		-0.749	-3.0655
-0.703	-2.7125		-0.751	-1.236		-0.75	-3.073
-0.704	-2.7235		-0.752	-1.2435		-0.751	-3.092
-0.705	-2.732		-0.753	-1.248		-0.752	-3.105
-0.706	-2.7415		-0.754	-1.2515		-0.753	-3.1175
-0.707	-2.7525		-0.755	-1.2595		-0.754	-3.1335
-0.708	-2.761		-0.756	-1.264		-0.755	-3.1415
-0.709	-2.7715		-0.757	-1.27		-0.756	-3.156
-0.71	-2.782		-0.758	-1.2775		-0.757	-3.1565
-0.711	-2.792		-0.759	-1.2795		-0.758	-3.177
-0.712	-2.8015		-0.76	-1.2845		-0.759	-3.1885
-0.713	-2.8135		-0.761	-1.293		-0.76	-3.2085
-0.714	-2.8245		-0.762	-1.2955		-0.761	-3.211
-0.715	-2.8345		-0.763	-1.301		-0.762	-3.2325
-0.716	-2.8425		-0.764	-1.31		-0.763	-3.242
-0.717	-2.852		-0.765	-1.316		-0.764	-3.263
-0.718	-2.863		-0.766	-1.3215		-0.765	-3.271
-0.719	-2.872		-0.767	-1.3305		-0.766	-3.285
-0.72	-2.8815		-0.768	-1.336		-0.767	-3.298
-0.721	-2.8945		-0.769	-1.3415		-0.768	-3.313
-0.722	-2.9065		-0.77	-1.3465		-0.769	-3.334
-0.723	-2.9165		-0.771	-1.3495		-0.77	-3.3405
-0.724	-2.9295		-0.772	-1.3565		-0.771	-3.357
-0.725	-2.94		-0.773	-1.363		-0.772	-3.3625
-0.726	-2.9495		-0.774	-1.3675		-0.773	-3.3815
-0.727	-2.9585		-0.775	-1.3745		-0.774	-3.3915
-0.728	-2.97		-0.776	-1.384		-0.775	-3.415
-0.729	-2.979		-0.777	-1.3885		-0.776	-3.4225
-0.73	-2.991		-0.778	-1.395		-0.777	-3.437
-0.731	-3.001		-0.779	-1.402		-0.778	-3.4445
-0.732	-3.0145		-0.78	-1.4065		-0.779	-3.4635
-0.733	-3.0235		-0.781	-1.414		-0.78	-3.4735
-0.734	-3.0325		-0.782	-1.4225		-0.781	-3.4855
-0.735	-3.0415		-0.783	-1.4275		-0.782	-3.501
-0.736	-3.0565		-0.784	-1.434		-0.783	-3.518
-0.737	-3.0655		-0.785	-1.4415		-0.784	-3.544
-0.738	-3.0765		-0.786	-1.445		-0.785	-3.5515
-0.739	-3.088		-0.787	-1.45		-0.786	-3.5715
-0.74	-3.0985		-0.788	-1.457		-0.787	-3.5815
-0.741	-3.1095		-0.789	-1.463		-0.788	-3.607
-0.742	-3.124		-0.79	-1.4705		-0.789	-3.615
-0.743	-3.1345		-0.791	-1.4765		-0.79	-3.64
-0.744	-3.143		-0.792	-1.4815		-0.791	-3.649
-0.745	-3.1475		-0.793	-1.4875		-0.792	-3.67
-0.746	-3.157		-0.794	-1.494		-0.793	-3.6805
-0.747	-3.1685		-0.795	-1.4985		-0.794	-3.692
-0.748	-3.181		-0.796	-1.506		-0.795	-3.7025
-0.749	-3.1915		-0.797	-1.51		-0.796	-3.7155
-0.75	-3.202		-0.798	-1.5155		-0.797	-3.732
-0.751	-3.212		-0.799	-1.5225		-0.798	-3.748
-0.752	-3.224		-0.8	-1.5275		-0.799	-3.7675
-0.753	-3.235		-0.801	-1.5345		-0.8	-3.783
-0.754	-3.245		-0.802	-1.543		-0.801	-3.81
-0.755	-3.2565		-0.803	-1.548		-0.802	-3.818
-0.756	-3.2675		-0.804	-1.555		-0.803	-3.844
-0.757	-3.28		-0.805	-1.562		-0.804	-3.853
-0.758	-3.2895		-0.806	-1.5675		-0.805	-3.8715
-0.759	-3.3		-0.807	-1.5755		-0.806	-3.879
-0.76	-3.3105		-0.808	-1.584		-0.807	-3.9065
-0.761	-3.3215		-0.809	-1.5885		-0.808	-3.923
-0.762	-3.333		-0.81	-1.5975		-0.809	-3.9365
-0.763	-3.346		-0.811	-1.6035		-0.81	-3.959
-0.764	-3.3575		-0.812	-1.608		-0.811	-3.971
-0.765	-3.3685		-0.813	-1.6155		-0.812	-3.987
-0.766	-3.3825		-0.814	-1.624		-0.813	-3.9985
-0.767	-3.395		-0.815	-1.6295		-0.814	-4.0275
-0.768	-3.4045		-0.816	-1.6355		-0.815	-4.042
-0.769	-3.416		-0.817	-1.6435		-0.816	-4.067
-0.77	-3.427		-0.818	-1.648		-0.817	-4.0705
-0.771	-3.441		-0.819	-1.6545		-0.818	-4.094
-0.772	-3.4535		-0.82	-1.664		-0.819	-4.106
-0.773	-3.4635		-0.821	-1.667		-0.82	-4.132
-0.774	-3.4765		-0.822	-1.6755		-0.821	-4.1455
-0.775	-3.4905		-0.823	-1.6855		-0.822	-4.1725
-0.776	-3.5005		-0.824	-1.6905		-0.823	-4.187
-0.777	-3.5105		-0.825	-1.698		-0.824	-4.204
-0.778	-3.5265		-0.826	-1.7035		-0.825	-4.228
-0.779	-3.538		-0.827	-1.707		-0.826	-4.244
-0.78	-3.5525		-0.828	-1.714		-0.827	-4.265
-0.781	-3.5715		-0.829	-1.722		-0.828	-4.2785
-0.782	-3.585		-0.83	-1.731		-0.829	-4.3085
-0.783	-3.5955		-0.831	-1.7385		-0.83	-4.3215
-0.784	-3.6085		-0.832	-1.744		-0.831	-4.352
-0.785	-3.6195		-0.833	-1.7495		-0.832	-4.3625
-0.786	-3.63		-0.834	-1.757		-0.833	-4.39
-0.787	-3.6405		-0.835	-1.767		-0.834	-4.4015
-0.788	-3.6525		-0.836	-1.772		-0.835	-4.425
-0.789	-3.666		-0.837	-1.781		-0.836	-4.4435
-0.79	-3.678		-0.838	-1.7875		-0.837	-4.4645
-0.791	-3.6925		-0.839	-1.794		-0.838	-4.48
-0.792	-3.7045		-0.84	-1.8025		-0.839	-4.49
-0.793	-3.716		-0.841	-1.809		-0.84	-4.5145
-0.794	-3.7255		-0.842	-1.8165		-0.841	-4.527
-0.795	-3.7355		-0.843	-1.825		-0.842	-4.544
-0.796	-3.743		-0.844	-1.832		-0.843	-4.5575
-0.797	-3.757		-0.845	-1.8415		-0.844	-4.5795
-0.798	-3.7695		-0.846	-1.85		-0.845	-4.5885
-0.799	-3.7815		-0.847	-1.8555		-0.846	-4.617
-0.8	-3.7925		-0.848	-1.864		-0.847	-4.621
-0.801	-3.805		-0.849	-1.8735		-0.848	-4.6445
-0.802	-3.819		-0.85	-1.8815		-0.849	-4.6455
-0.803	-3.8295		-0.851	-1.8885		-0.85	-4.6685
-0.804	-3.841		-0.852	-1.898		-0.851	-4.6835
-0.805	-3.856		-0.853	-1.9045		-0.852	-4.6995
-0.806	-3.8715		-0.854	-1.9135		-0.853	-4.7175
-0.807	-3.8825		-0.855	-1.9205		-0.854	-4.7385
-0.808	-3.894		-0.856	-1.927		-0.855	-4.7685
-0.809	-3.906		-0.857	-1.9375		-0.856	-4.785
-0.81	-3.9195		-0.858	-1.945		-0.857	-4.81
-0.811	-3.9325		-0.859	-1.951		-0.858	-4.818
-0.812	-3.9435		-0.86	-1.958		-0.859	-4.8425
-0.813	-3.9585		-0.861	-1.966		-0.86	-4.855
-0.814	-3.9695		-0.862	-1.972		-0.861	-4.8845
-0.815	-3.985		-0.863	-1.9815		-0.862	-4.8935
-0.816	-3.997		-0.864	-1.9925		-0.863	-4.9155
-0.817	-4.0085		-0.865	-2.0005		-0.864	-4.9215
-0.818	-4.018		-0.866	-2.0075		-0.865	-4.945
-0.819	-4.031		-0.867	-2.015		-0.866	-4.958
-0.82	-4.043		-0.868	-2.021		-0.867	-4.9745
-0.821	-4.0585		-0.869	-2.028		-0.868	-5
-0.822	-4.0725		-0.87	-2.039		-0.869	-5.015
-0.823	-4.091		-0.871	-2.0445		-0.87	-5.045
-0.824	-4.112		-0.872	-2.0525		-0.871	-5.065
-0.825	-4.13		-0.873	-2.0615		-0.872	-5.09
-0.826	-4.1435		-0.874	-2.0705		-0.873	-5.1
-0.827	-4.1565		-0.875	-2.0785		-0.874	-5.13
-0.828	-4.172		-0.876	-2.086		-0.875	-5.15
-0.829	-4.1855		-0.877	-2.093		-0.876	-5.175
-0.83	-4.1985		-0.878	-2.1015		-0.877	-5.18
-0.831	-4.216		-0.879	-2.111		-0.878	-5.205
-0.832	-4.232		-0.88	-2.12		-0.879	-5.225
-0.833	-4.2475		-0.881	-2.129		-0.88	-5.25
-0.834	-4.2635		-0.882	-2.1375		-0.881	-5.275
-0.835	-4.2785		-0.883	-2.145		-0.882	-5.295
-0.836	-4.2955		-0.884	-2.1555		-0.883	-5.315
-0.837	-4.3095		-0.885	-2.1605		-0.884	-5.335
-0.838	-4.3235		-0.886	-2.1695		-0.885	-5.365
-0.839	-4.338		-0.887	-2.179		-0.886	-5.38
-0.84	-4.3545		-0.888	-2.1875		-0.887	-5.405
-0.841	-4.3675		-0.889	-2.1965		-0.888	-5.415
-0.842	-4.38		-0.89	-2.207		-0.889	-5.44
-0.843	-4.396		-0.891	-2.216		-0.89	-5.45
-0.844	-4.4085		-0.892	-2.224		-0.891	-5.48
-0.845	-4.4225		-0.893	-2.2335		-0.892	-5.5
-0.846	-4.4395		-0.894	-2.2405		-0.893	-5.52
-0.847	-4.4545		-0.895	-2.2465		-0.894	-5.54
-0.848	-4.4685		-0.896	-2.256		-0.895	-5.555
-0.849	-4.485		-0.897	-2.2635		-0.896	-5.58
-0.85	-4.4985		-0.898	-2.2695		-0.897	-5.6
-0.851	-4.513		-0.899	-2.2785		-0.898	-5.625
-0.852	-4.5275		-0.9	-2.2865		-0.899	-5.655
-0.853	-4.542		-0.901	-2.295		-0.9	-5.69
-0.854	-4.557		-0.902	-2.3055		-0.901	-5.72
-0.855	-4.573		-0.903	-2.313		-0.902	-5.76
-0.856	-4.584		-0.904	-2.3215		-0.903	-5.785
-0.857	-4.599		-0.905	-2.33		-0.904	-5.815
-0.858	-4.613		-0.906	-2.3385		-0.905	-5.84
-0.859	-4.627		-0.907	-2.35		-0.906	-5.87
-0.86	-4.6425		-0.908	-2.3615		-0.907	-5.885
-0.861	-4.6595		-0.909	-2.3735		-0.908	-5.91
-0.862	-4.676		-0.91	-2.3875		-0.909	-5.93
-0.863	-4.6905		-0.911	-2.3975		-0.91	-5.95
-0.864	-4.707		-0.912	-2.405		-0.911	-5.965
-0.865	-4.7215		-0.913	-2.4155		-0.912	-5.985
-0.866	-4.7385		-0.914	-2.4255		-0.913	-6.015
-0.867	-4.7535		-0.915	-2.433		-0.914	-6.035
-0.868	-4.772		-0.916	-2.4395		-0.915	-6.07
-0.869	-4.7865		-0.917	-2.4475		-0.916	-6.08
-0.87	-4.804		-0.918	-2.455		-0.917	-6.105
-0.871	-4.8205		-0.919	-2.464		-0.918	-6.115
-0.872	-4.8365		-0.92	-2.4715		-0.919	-6.15
-0.873	-4.851		-0.921	-2.4785		-0.92	-6.17
-0.874	-4.871		-0.922	-2.487		-0.921	-6.195
-0.875	-4.8995		-0.923	-2.4945		-0.922	-6.22
-0.876	-4.914		-0.924	-2.502		-0.923	-6.26
-0.877	-4.928		-0.925	-2.5105		-0.924	-6.295
-0.878	-4.947		-0.926	-2.52		-0.925	-6.325
-0.879	-4.9615		-0.927	-2.529		-0.926	-6.36
-0.88	-4.9755		-0.928	-2.538		-0.927	-6.375
-0.881	-4.993		-0.929	-2.547		-0.928	-6.4
-0.882	-5.01		-0.93	-2.5545		-0.929	-6.42
-0.883	-5.03		-0.931	-2.5645		-0.93	-6.455
-0.884	-5.045		-0.932	-2.5715		-0.931	-6.47
-0.885	-5.065		-0.933	-2.58		-0.932	-6.505
-0.886	-5.085		-0.934	-2.589		-0.933	-6.52
-0.887	-5.105		-0.935	-2.597		-0.934	-6.555
-0.888	-5.12		-0.936	-2.6045		-0.935	-6.58
-0.889	-5.14		-0.937	-2.614		-0.936	-6.615
-0.89	-5.155		-0.938	-2.622		-0.937	-6.635
-0.891	-5.175		-0.939	-2.6335		-0.938	-6.665
-0.892	-5.19		-0.94	-2.6445		-0.939	-6.69
-0.893	-5.205		-0.941	-2.654		-0.94	-6.72
-0.894	-5.22		-0.942	-2.664		-0.941	-6.76
-0.895	-5.245		-0.943	-2.6735		-0.942	-6.785
-0.896	-5.26		-0.944	-2.682		-0.943	-6.82
-0.897	-5.28		-0.945	-2.6905		-0.944	-6.84
-0.898	-5.295		-0.946	-2.7005		-0.945	-6.88
-0.899	-5.31		-0.947	-2.708		-0.946	-6.9
-0.9	-5.325		-0.948	-2.7205		-0.947	-6.93
-0.901	-5.34		-0.949	-2.7305		-0.948	-6.945
-0.902	-5.36		-0.95	-2.739		-0.949	-6.98
-0.903	-5.375		-0.951	-2.748		-0.95	-7
-0.904	-5.395		-0.952	-2.758		-0.951	-7.025
-0.905	-5.41		-0.953	-2.7655		-0.952	-7.05
-0.906	-5.435		-0.954	-2.7755		-0.953	-7.075
-0.907	-5.455		-0.955	-2.7845		-0.954	-7.115
-0.908	-5.465		-0.956	-2.7925		-0.955	-7.135
-0.909	-5.485		-0.957	-2.8015		-0.956	-7.155
-0.91	-5.51		-0.958	-2.8125		-0.957	-7.175
-0.911	-5.53		-0.959	-2.8225		-0.958	-7.215
-0.912	-5.55		-0.96	-2.832		-0.959	-7.23
-0.913	-5.57		-0.961	-2.842		-0.96	-7.265
-0.914	-5.59		-0.962	-2.85		-0.961	-7.295
-0.915	-5.61		-0.963	-2.8605		-0.962	-7.335
-0.916	-5.63		-0.964	-2.87		-0.963	-7.36
-0.917	-5.645		-0.965	-2.8775		-0.964	-7.4
-0.918	-5.665		-0.966	-2.889		-0.965	-7.435
-0.919	-5.68		-0.967	-2.899		-0.966	-7.465
-0.92	-5.705		-0.968	-2.905		-0.967	-7.48
-0.921	-5.72		-0.969	-2.9165		-0.968	-7.515
-0.922	-5.735		-0.97	-2.9265		-0.969	-7.555
-0.923	-5.755		-0.971	-2.9335		-0.97	-7.57
-0.924	-5.775		-0.972	-2.9445		-0.971	-7.605
-0.925	-5.8		-0.973	-2.9545		-0.972	-7.62
-0.926	-5.82		-0.974	-2.9635		-0.973	-7.65
-0.927	-5.84		-0.975	-2.976		-0.974	-7.66
-0.928	-5.86		-0.976	-2.986		-0.975	-7.695
-0.929	-5.885		-0.977	-2.9935		-0.976	-7.715
-0.93	-5.905		-0.978	-3.0055		-0.977	-7.755
-0.931	-5.925		-0.979	-3.0215		-0.978	-7.77
-0.932	-5.945		-0.98	-3.03		-0.979	-7.815
-0.933	-5.965		-0.981	-3.042		-0.98	-7.845
-0.934	-5.99		-0.982	-3.0535		-0.981	-7.89
-0.935	-6.01		-0.983	-3.0625		-0.982	-7.935
-0.936	-6.035		-0.984	-3.0715		-0.983	-7.97
-0.937	-6.045		-0.985	-3.0775		-0.984	-8.015
-0.938	-6.065		-0.986	-3.0845		-0.985	-8.035
-0.939	-6.08		-0.987	-3.0975		-0.986	-8.065
-0.94	-6.1		-0.988	-3.1085		-0.987	-8.09
-0.941	-6.12		-0.989	-3.117		-0.988	-8.13
-0.942	-6.145		-0.99	-3.1295		-0.989	-8.15
-0.943	-6.165		-0.991	-3.139		-0.99	-8.2
-0.944	-6.185		-0.992	-3.148		-0.991	-8.235
-0.945	-6.215		-0.993	-3.1585		-0.992	-8.275
-0.946	-6.235		-0.994	-3.1645		-0.993	-8.3
-0.947	-6.255		-0.995	-3.176		-0.994	-8.365
-0.948	-6.28		-0.996	-3.187		-0.995	-8.48
-0.949	-6.3		-0.997	-3.1955		-0.996	-8.51
-0.95	-6.32		-0.998	-3.21		-0.997	-8.54
-0.951	-6.34		-0.999	-3.2275		-0.998	-8.56
-0.952	-6.365		-1	-3.2365		-0.999	-8.57
-0.953	-6.39		-1.001	-3.2485		-1	-8.57
-0.954	-6.415		-1.002	-3.261		-1.001	-8.61
-0.955	-6.44		-1.003	-3.2725		-1.002	-8.645
-0.956	-6.46		-1.004	-3.288		-1.003	-8.69
-0.957	-6.475		-1.005	-3.301		-1.004	-8.72
-0.958	-6.5		-1.006	-3.3105		-1.005	-8.77
-0.959	-6.53		-1.007	-3.3225		-1.006	-8.8
-0.96	-6.545		-1.008	-3.333		-1.007	-8.84
-0.961	-6.565		-1.009	-3.343		-1.008	-8.875
-0.962	-6.585		-1.01	-3.3575		-1.009	-8.92
-0.963	-6.61		-1.011	-3.374		-1.01	-8.96
-0.964	-6.63		-1.012	-3.3855		-1.011	-9
-0.965	-6.655		-1.013	-3.397		-1.012	-9.035
-0.966	-6.675		-1.014	-3.4075		-1.013	-9.06
-0.967	-6.7		-1.015	-3.4145		-1.014	-9.095
-0.968	-6.725		-1.016	-3.4265		-1.015	-9.115
-0.969	-6.745		-1.017	-3.4385		-1.016	-9.18
-0.97	-6.77		-1.018	-3.4525		-1.017	-9.225
-0.971	-6.795		-1.019	-3.465		-1.018	-9.285
-0.972	-6.815		-1.02	-3.4745		-1.019	-9.33
-0.973	-6.84		-1.021	-3.484		-1.02	-9.39
-0.974	-6.865		-1.022	-3.494		-1.021	-9.415
-0.975	-6.9		-1.023	-3.501		-1.022	-9.45
-0.976	-6.925		-1.024	-3.5125		-1.023	-9.485
-0.977	-6.95		-1.025	-3.5255		-1.024	-9.51
-0.978	-6.975		-1.026	-3.535		-1.025	-9.545
-0.979	-6.995		-1.027	-3.543		-1.026	-9.575
-0.98	-7.025		-1.028	-3.554		-1.027	-9.615
-0.981	-7.05		-1.029	-3.564		-1.028	-9.645
-0.982	-7.075		-1.03	-3.5725		-1.029	-9.69
-0.983	-7.1		-1.031	-3.5845		-1.03	-9.725
-0.984	-7.125		-1.032	-3.5925		-1.031	-9.78
-0.985	-7.15		-1.033	-3.602		-1.032	-9.835
-0.986	-7.18		-1.034	-3.614		-1.033	-9.89
-0.987	-7.2		-1.035	-3.6245		-1.034	-9.905
-0.988	-7.225		-1.036	-3.6375		-1.035	-9.94
-0.989	-7.25		-1.037	-3.653		-1.036	-9.965
-0.99	-7.275		-1.038	-3.661		-1.037	-10.025
-0.991	-7.315		-1.039	-3.6755		-1.038	-10.065
-0.992	-7.34		-1.04	-3.6865		-1.039	-10.11
-0.993	-7.365		-1.041	-3.693		-1.04	-10.155
-0.994	-7.39		-1.042	-3.702		-1.041	-10.18
-0.995	-7.405		-1.043	-3.714		-1.042	-10.215
-0.996	-7.43		-1.044	-3.721		-1.043	-10.255
-0.997	-7.45		-1.045	-3.7335		-1.044	-10.31
-0.998	-7.475		-1.046	-3.746		-1.045	-10.335
-0.999	-7.51		-1.047	-3.755		-1.046	-10.395
-1	-7.545		-1.048	-3.7665		-1.047	-10.435
-1.001	-7.57		-1.049	-3.778		-1.048	-10.485
-1.002	-7.59		-1.05	-3.79		-1.049	-10.5
-1.003	-7.615		-1.051	-3.8015		-1.05	-10.535
-1.004	-7.64		-1.052	-3.813		-1.051	-10.58
-1.005	-7.665		-1.053	-3.824		-1.052	-10.615
-1.006	-7.69		-1.054	-3.835		-1.053	-10.685
-1.007	-7.71		-1.055	-3.849		-1.054	-10.74
-1.008	-7.74		-1.056	-3.863		-1.055	-10.785
-1.009	-7.755		-1.057	-3.8795		-1.056	-10.82
-1.01	-7.78		-1.058	-3.8925		-1.057	-10.875
-1.011	-7.805		-1.059	-3.9015		-1.058	-10.92
-1.012	-7.83		-1.06	-3.9135		-1.059	-10.985
-1.013	-7.855		-1.061	-3.9265		-1.06	-11.02
-1.014	-7.88		-1.062	-3.9355		-1.061	-11.075
-1.015	-7.9		-1.063	-3.9475		-1.062	-11.12
-1.016	-7.92		-1.064	-3.956		-1.063	-11.18
-1.017	-7.94		-1.065	-3.968		-1.064	-11.215
-1.018	-7.965		-1.066	-3.9795		-1.065	-11.255
-1.019	-7.99		-1.067	-3.993		-1.066	-11.31
-1.02	-8.015		-1.068	-4.0055		-1.067	-11.375
-1.021	-8.045		-1.069	-4.0195		-1.068	-11.405
-1.022	-8.075		-1.07	-4.0295		-1.069	-11.425
-1.023	-8.105		-1.071	-4.038		-1.07	-11.465
-1.024	-8.135		-1.072	-4.051		-1.071	-11.495
-1.025	-8.155		-1.073	-4.0615		-1.072	-11.575
-1.026	-8.185		-1.074	-4.0705		-1.073	-11.61
-1.027	-8.205		-1.075	-4.0835		-1.074	-11.66
-1.028	-8.23		-1.076	-4.093		-1.075	-11.68
-1.029	-8.255		-1.077	-4.1055		-1.076	-11.725
-1.03	-8.275		-1.078	-4.117		-1.077	-11.755
-1.031	-8.3		-1.079	-4.128		-1.078	-11.805
-1.032	-8.32		-1.08	-4.1405		-1.079	-11.835
-1.033	-8.35		-1.081	-4.156		-1.08	-11.89
-1.034	-8.38		-1.082	-4.1665		-1.081	-11.94
-1.035	-8.405		-1.083	-4.1775		-1.082	-11.975
-1.036	-8.435		-1.084	-4.1935		-1.083	-12.015
-1.037	-8.455		-1.085	-4.206		-1.084	-12.04
-1.038	-8.48		-1.086	-4.218		-1.085	-12.1
-1.039	-8.51		-1.087	-4.2315		-1.086	-12.14
-1.04	-8.54		-1.088	-4.242		-1.087	-12.205
-1.041	-8.565		-1.089	-4.2555		-1.088	-12.235
-1.042	-8.595		-1.09	-4.2685		-1.089	-12.28
-1.043	-8.61		-1.091	-4.2765		-1.09	-12.32
-1.044	-8.64		-1.092	-4.291		-1.091	-12.37
-1.045	-8.66		-1.093	-4.3055		-1.092	-12.41
-1.046	-8.675		-1.094	-4.3155		-1.093	-12.455
-1.047	-8.7		-1.095	-4.3285		-1.094	-12.49
-1.048	-8.72		-1.096	-4.3395		-1.095	-12.535
-1.049	-8.735		-1.097	-4.3515		-1.096	-12.575
-1.05	-8.76		-1.098	-4.3645		-1.097	-12.63
-1.051	-8.79		-1.099	-4.3765		-1.098	-12.68
-1.052	-8.81					-1.099	-12.705
-1.053	-8.83
-1.054	-8.85
-1.055	-8.875
-1.056	-8.905
-1.057	-8.93
-1.058	-8.955
-1.059	-8.97
-1.06	-8.995
-1.061	-9.02
-1.062	-9.05
-1.063	-9.065
-1.064	-9.085
-1.065	-9.115
-1.066	-9.145
-1.067	-9.17
-1.068	-9.195
-1.069	-9.22
-1.07	-9.24
-1.071	-9.265
-1.072	-9.305
-1.073	-9.33
-1.074	-9.345
-1.075	-9.365
-1.076	-9.38
-1.077	-9.405
-1.078	-9.435
-1.079	-9.47
-1.08	-9.495
-1.081	-9.53
-1.082	-9.555
-1.083	-9.59
-1.084	-9.62
-1.085	-9.635
-1.086	-9.66
-1.087	-9.685
-1.088	-9.705
-1.089	-9.73
-1.09	-9.755
-1.091	-9.775
-1.092	-9.8
-1.093	-9.83
-1.094	-9.855
-1.095	-9.88
-1.096	-9.91
-1.097	-9.935
-1.098	-9.96
-1.099	-9.98

## Sheet: Figure 3b
HNTM		HNTM-Au-SA			HNTM-Au-NP
-0.09	-0.00272	-0.055	-0.00283	0	0.14485
-0.091	-0.00413	-0.056	-0.00197	-0.001	0.11305
-0.092	-0.0078	-0.057	-0.01114	-0.002	0.0857
-0.093	-0.0115	-0.058	-0.00386	-0.003	0.06845
-0.094	-0.01283	-0.059	-0.01342	-0.004	0.0548
-0.095	-0.01331	-0.06	-0.01185	-0.005	0.0422
-0.096	-0.01287	-0.061	-0.01945	-0.006	0.02905
-0.097	-0.0161	-0.062	-0.01752	-0.007	0.02185
-0.098	-0.01449	-0.063	-0.02465	-0.008	0.01532
-0.099	-0.01827	-0.064	-0.02189	-0.009	0.00732
-0.1	-0.01657	-0.065	-0.02717	-0.01	0.00342
-0.101	-0.02008	-0.066	-0.02732	-0.011	-0.0037
-0.102	-0.02047	-0.067	-0.02528	-0.012	-0.0072
-0.103	-0.02511	-0.068	-0.03071	-0.013	-0.0104
-0.104	-0.02547	-0.069	-0.02901	-0.014	-0.01295
-0.105	-0.03099	-0.07	-0.03803	-0.015	-0.01335
-0.106	-0.03059	-0.071	-0.03614	-0.016	-0.01689
-0.107	-0.03335	-0.072	-0.04661	-0.017	-0.01822
-0.108	-0.03279	-0.073	-0.04307	-0.018	-0.0224
-0.109	-0.03629	-0.074	-0.05045	-0.019	-0.02307
-0.11	-0.03669	-0.075	-0.04638	-0.02	-0.02441
-0.111	-0.03909	-0.076	-0.05285	-0.021	-0.02893
-0.112	-0.03937	-0.077	-0.04909	-0.022	-0.02905
-0.113	-0.04145	-0.078	-0.05565	-0.023	-0.03114
-0.114	-0.04385	-0.079	-0.0545	-0.024	-0.03154
-0.115	-0.04429	-0.08	-0.05885	-0.025	-0.03209
-0.116	-0.04583	-0.081	-0.0589	-0.026	-0.03413
-0.117	-0.04528	-0.082	-0.06145	-0.027	-0.03515
-0.118	-0.0474	-0.083	-0.06545	-0.028	-0.03488
-0.119	-0.0457	-0.084	-0.05885	-0.029	-0.03587
-0.12	-0.0515	-0.085	-0.0665	-0.03	-0.03732
-0.121	-0.04929	-0.086	-0.06285	-0.031	-0.04024
-0.122	-0.05315	-0.087	-0.07065	-0.032	-0.03685
-0.123	-0.0513	-0.088	-0.0649	-0.033	-0.04004
-0.124	-0.0563	-0.089	-0.07525	-0.034	-0.04158
-0.125	-0.0533	-0.09	-0.07065	-0.035	-0.0422
-0.126	-0.0587	-0.091	-0.075	-0.036	-0.03917
-0.127	-0.05805	-0.092	-0.0736	-0.037	-0.04476
-0.128	-0.06305	-0.093	-0.0804	-0.038	-0.04354
-0.129	-0.0623	-0.094	-0.07985	-0.039	-0.04583
-0.13	-0.06615	-0.095	-0.0778	-0.04	-0.04787
-0.131	-0.0661	-0.096	-0.081	-0.041	-0.047
-0.132	-0.0684	-0.097	-0.0775	-0.042	-0.0505
-0.133	-0.06885	-0.098	-0.08405	-0.043	-0.05265
-0.134	-0.06985	-0.099	-0.08285	-0.044	-0.05165
-0.135	-0.0705	-0.1	-0.0923	-0.045	-0.04846
-0.136	-0.07135	-0.101	-0.08825	-0.046	-0.05165
-0.137	-0.0727	-0.102	-0.09445	-0.047	-0.05255
-0.138	-0.0727	-0.103	-0.08675	-0.048	-0.05445
-0.139	-0.0773	-0.104	-0.09415	-0.049	-0.05365
-0.14	-0.07585	-0.105	-0.0911	-0.05	-0.05475
-0.141	-0.07795	-0.106	-0.09485	-0.051	-0.0545
-0.142	-0.07495	-0.107	-0.08925	-0.052	-0.05315
-0.143	-0.0797	-0.108	-0.0939	-0.053	-0.0523
-0.144	-0.0762	-0.109	-0.0965	-0.054	-0.05355
-0.145	-0.08055	-0.11	-0.09865	-0.055	-0.0572
-0.146	-0.07815	-0.111	-0.1028	-0.056	-0.0536
-0.147	-0.08265	-0.112	-0.10125	-0.057	-0.0597
-0.148	-0.08025	-0.113	-0.1047	-0.058	-0.0598
-0.149	-0.0826	-0.114	-0.10295	-0.059	-0.0597
-0.15	-0.0827	-0.115	-0.1086	-0.06	-0.06045
-0.151	-0.0859	-0.116	-0.1047	-0.061	-0.0629
-0.152	-0.08675	-0.117	-0.11515	-0.062	-0.0626
-0.153	-0.0875	-0.118	-0.1058	-0.063	-0.06105
-0.154	-0.08705	-0.119	-0.11175	-0.064	-0.06275
-0.155	-0.08685	-0.12	-0.1052	-0.065	-0.0634
-0.156	-0.0899	-0.121	-0.1113	-0.066	-0.06345
-0.157	-0.09045	-0.122	-0.1113	-0.067	-0.0639
-0.158	-0.0929	-0.123	-0.1151	-0.068	-0.06525
-0.159	-0.09265	-0.124	-0.1163	-0.069	-0.0648
-0.16	-0.0935	-0.125	-0.1156	-0.07	-0.06545
-0.161	-0.0917	-0.126	-0.12145	-0.071	-0.0656
-0.162	-0.09465	-0.127	-0.1192	-0.072	-0.0668
-0.163	-0.0917	-0.128	-0.124	-0.073	-0.066
-0.164	-0.09705	-0.129	-0.11965	-0.074	-0.06605
-0.165	-0.0945	-0.13	-0.1284	-0.075	-0.06805
-0.166	-0.0984	-0.131	-0.11865	-0.076	-0.06805
-0.167	-0.09545	-0.132	-0.1279	-0.077	-0.0689
-0.168	-0.0994	-0.133	-0.1208	-0.078	-0.07
-0.169	-0.09845	-0.134	-0.1273	-0.079	-0.07025
-0.17	-0.1016	-0.135	-0.12785	-0.08	-0.07025
-0.171	-0.09975	-0.136	-0.1313	-0.081	-0.07135
-0.172	-0.10435	-0.137	-0.12675	-0.082	-0.071
-0.173	-0.10345	-0.138	-0.12805	-0.083	-0.072
-0.174	-0.1082	-0.139	-0.13375	-0.084	-0.07325
-0.175	-0.10615	-0.14	-0.1322	-0.085	-0.07375
-0.176	-0.10745	-0.141	-0.13475	-0.086	-0.07465
-0.177	-0.1076	-0.142	-0.13395	-0.087	-0.07435
-0.178	-0.10745	-0.143	-0.14245	-0.088	-0.0742
-0.179	-0.10805	-0.144	-0.13525	-0.089	-0.0747
-0.18	-0.1086	-0.145	-0.1438	-0.09	-0.0753
-0.181	-0.11305	-0.146	-0.1363	-0.091	-0.07695
-0.182	-0.1123	-0.147	-0.147	-0.092	-0.0771
-0.183	-0.11555	-0.148	-0.14215	-0.093	-0.0776
-0.184	-0.1144	-0.149	-0.14765	-0.094	-0.0774
-0.185	-0.1188	-0.15	-0.14135	-0.095	-0.07915
-0.186	-0.1146	-0.151	-0.1436	-0.096	-0.07875
-0.187	-0.11755	-0.152	-0.14635	-0.097	-0.07895
-0.188	-0.11395	-0.153	-0.1462	-0.098	-0.07965
-0.189	-0.11735	-0.154	-0.1511	-0.099	-0.07975
-0.19	-0.116	-0.155	-0.14835	-0.1	-0.08045
-0.191	-0.1188	-0.156	-0.15285	-0.101	-0.0818
-0.192	-0.11685	-0.157	-0.1475	-0.102	-0.08395
-0.193	-0.12175	-0.158	-0.15765	-0.103	-0.08415
-0.194	-0.1209	-0.159	-0.1505	-0.104	-0.08415
-0.195	-0.12195	-0.16	-0.1585	-0.105	-0.0821
-0.196	-0.1211	-0.161	-0.14895	-0.106	-0.0832
-0.197	-0.1209	-0.162	-0.15445	-0.107	-0.08605
-0.198	-0.12305	-0.163	-0.1543	-0.108	-0.0864
-0.199	-0.12395	-0.164	-0.1612	-0.109	-0.0868
-0.2	-0.12595	-0.165	-0.15815	-0.11	-0.0875
-0.201	-0.12395	-0.166	-0.1597	-0.111	-0.08875
-0.202	-0.12615	-0.167	-0.1619	-0.112	-0.0885
-0.203	-0.12425	-0.168	-0.16	-0.113	-0.09015
-0.204	-0.12815	-0.169	-0.166	-0.114	-0.08675
-0.205	-0.12595	-0.17	-0.16405	-0.115	-0.08825
-0.206	-0.129	-0.171	-0.17025	-0.116	-0.0886
-0.207	-0.1271	-0.172	-0.16405	-0.117	-0.09065
-0.208	-0.13	-0.173	-0.17115	-0.118	-0.0884
-0.209	-0.12725	-0.174	-0.16505	-0.119	-0.08995
-0.21	-0.13195	-0.175	-0.1751	-0.12	-0.09075
-0.211	-0.12935	-0.176	-0.16895	-0.121	-0.09355
-0.212	-0.13355	-0.177	-0.17725	-0.122	-0.09285
-0.213	-0.1313	-0.178	-0.17375	-0.123	-0.09415
-0.214	-0.13415	-0.179	-0.17705	-0.124	-0.094
-0.215	-0.13235	-0.18	-0.1761	-0.125	-0.09545
-0.216	-0.1334	-0.181	-0.1764	-0.126	-0.0958
-0.217	-0.1352	-0.182	-0.17765	-0.127	-0.09725
-0.218	-0.13535	-0.183	-0.17595	-0.128	-0.09885
-0.219	-0.13695	-0.184	-0.1817	-0.129	-0.0957
-0.22	-0.13775	-0.185	-0.18155	-0.13	-0.099
-0.221	-0.14175	-0.186	-0.18715	-0.131	-0.0999
-0.222	-0.13895	-0.187	-0.1797	-0.132	-0.10015
-0.223	-0.14115	-0.188	-0.1895	-0.133	-0.09675
-0.224	-0.13925	-0.189	-0.18285	-0.134	-0.1015
-0.225	-0.14115	-0.19	-0.1894	-0.135	-0.0995
-0.226	-0.1406	-0.191	-0.184	-0.136	-0.10205
-0.227	-0.14455	-0.192	-0.18805	-0.137	-0.1038
-0.228	-0.1432	-0.193	-0.18625	-0.138	-0.10405
-0.229	-0.1468	-0.194	-0.1904	-0.139	-0.1058
-0.23	-0.14395	-0.195	-0.18975	-0.14	-0.1058
-0.231	-0.14445	-0.196	-0.1896	-0.141	-0.1082
-0.232	-0.14355	-0.197	-0.196	-0.142	-0.10545
-0.233	-0.1437	-0.198	-0.1927	-0.143	-0.1074
-0.234	-0.14255	-0.199	-0.19925	-0.144	-0.10565
-0.235	-0.1447	-0.2	-0.19515	-0.145	-0.1097
-0.236	-0.147	-0.201	-0.20095	-0.146	-0.111
-0.237	-0.14785	-0.202	-0.194	-0.147	-0.11205
-0.238	-0.14865	-0.203	-0.2034	-0.148	-0.1137
-0.239	-0.14985	-0.204	-0.19685	-0.149	-0.1112
-0.24	-0.15435	-0.205	-0.20375	-0.15	-0.1122
-0.241	-0.15225	-0.206	-0.1984	-0.151	-0.11545
-0.242	-0.1535	-0.207	-0.2073	-0.152	-0.11525
-0.243	-0.1528	-0.208	-0.2058	-0.153	-0.1144
-0.244	-0.15745	-0.209	-0.2075	-0.154	-0.1162
-0.245	-0.1556	-0.21	-0.2078	-0.155	-0.1158
-0.246	-0.15845	-0.211	-0.20755	-0.156	-0.1184
-0.247	-0.15475	-0.212	-0.2113	-0.157	-0.11875
-0.248	-0.16025	-0.213	-0.20625	-0.158	-0.1213
-0.249	-0.1571	-0.214	-0.21295	-0.159	-0.12035
-0.25	-0.15985	-0.215	-0.2083	-0.16	-0.1209
-0.251	-0.1566	-0.216	-0.21335	-0.161	-0.1216
-0.252	-0.15955	-0.217	-0.20725	-0.162	-0.1222
-0.253	-0.15715	-0.218	-0.21685	-0.163	-0.125
-0.254	-0.1603	-0.219	-0.2108	-0.164	-0.1247
-0.255	-0.16075	-0.22	-0.21615	-0.165	-0.12545
-0.256	-0.1618	-0.221	-0.2179	-0.166	-0.1286
-0.257	-0.16335	-0.222	-0.2193	-0.167	-0.12875
-0.258	-0.16235	-0.223	-0.22015	-0.168	-0.1298
-0.259	-0.1641	-0.224	-0.2208	-0.169	-0.13045
-0.26	-0.16375	-0.225	-0.2219	-0.17	-0.1339
-0.261	-0.165	-0.226	-0.22015	-0.171	-0.1321
-0.262	-0.1642	-0.227	-0.2243	-0.172	-0.1332
-0.263	-0.16645	-0.228	-0.21875	-0.173	-0.13505
-0.264	-0.1644	-0.229	-0.2275	-0.174	-0.1341
-0.265	-0.1684	-0.23	-0.2237	-0.175	-0.1362
-0.266	-0.16445	-0.231	-0.23105	-0.176	-0.13635
-0.267	-0.1708	-0.232	-0.22335	-0.177	-0.1415
-0.268	-0.16605	-0.233	-0.2291	-0.178	-0.1423
-0.269	-0.1695	-0.234	-0.22745	-0.179	-0.1411
-0.27	-0.1685	-0.235	-0.2332	-0.18	-0.13815
-0.271	-0.1697	-0.236	-0.232	-0.181	-0.1421
-0.272	-0.16995	-0.237	-0.2346	-0.182	-0.14295
-0.273	-0.172	-0.238	-0.2354	-0.183	-0.14465
-0.274	-0.17015	-0.239	-0.23365	-0.184	-0.14635
-0.275	-0.172	-0.24	-0.2381	-0.185	-0.1458
-0.276	-0.17025	-0.241	-0.23655	-0.186	-0.1473
-0.277	-0.1715	-0.242	-0.24495	-0.187	-0.15135
-0.278	-0.1719	-0.243	-0.2397	-0.188	-0.14745
-0.279	-0.17525	-0.244	-0.2452	-0.189	-0.15065
-0.28	-0.1773	-0.245	-0.2379	-0.19	-0.1523
-0.281	-0.17795	-0.246	-0.2463	-0.191	-0.1543
-0.282	-0.18155	-0.247	-0.24205	-0.192	-0.1527
-0.283	-0.17815	-0.248	-0.2519	-0.193	-0.1554
-0.284	-0.18005	-0.249	-0.2415	-0.194	-0.15785
-0.285	-0.17815	-0.25	-0.248	-0.195	-0.16025
-0.286	-0.1817	-0.251	-0.24615	-0.196	-0.1579
-0.287	-0.1783	-0.252	-0.2468	-0.197	-0.1617
-0.288	-0.1819	-0.253	-0.2465	-0.198	-0.16135
-0.289	-0.1796	-0.254	-0.2506	-0.199	-0.1649
-0.29	-0.18195	-0.255	-0.2542	-0.2	-0.1645
-0.291	-0.17995	-0.256	-0.25115	-0.201	-0.16445
-0.292	-0.18615	-0.257	-0.26015	-0.202	-0.16635
-0.293	-0.1854	-0.258	-0.2504	-0.203	-0.1679
-0.294	-0.19125	-0.259	-0.25765	-0.204	-0.1679
-0.295	-0.18795	-0.26	-0.25575	-0.205	-0.1697
-0.296	-0.18935	-0.261	-0.26365	-0.206	-0.1674
-0.297	-0.1864	-0.262	-0.26265	-0.207	-0.16745
-0.298	-0.1869	-0.263	-0.2656	-0.208	-0.17235
-0.299	-0.1869	-0.264	-0.2617	-0.209	-0.17395
-0.3	-0.18845	-0.265	-0.2649	-0.21	-0.1747
-0.301	-0.1883	-0.266	-0.2667	-0.211	-0.17455
-0.302	-0.18765	-0.267	-0.2675	-0.212	-0.17595
-0.303	-0.19065	-0.268	-0.27	-0.213	-0.1782
-0.304	-0.1934	-0.269	-0.2693	-0.214	-0.17975
-0.305	-0.1972	-0.27	-0.2729	-0.215	-0.1797
-0.306	-0.1926	-0.271	-0.26975	-0.216	-0.17895
-0.307	-0.1957	-0.272	-0.2762	-0.217	-0.17895
-0.308	-0.19335	-0.273	-0.2675	-0.218	-0.1788
-0.309	-0.1982	-0.274	-0.2779	-0.219	-0.18225
-0.31	-0.19435	-0.275	-0.2728	-0.22	-0.183
-0.311	-0.19775	-0.276	-0.2799	-0.221	-0.1839
-0.312	-0.1958	-0.277	-0.276	-0.222	-0.18375
-0.313	-0.19745	-0.278	-0.28115	-0.223	-0.18315
-0.314	-0.19685	-0.279	-0.28215	-0.224	-0.18465
-0.315	-0.20075	-0.28	-0.2839	-0.225	-0.18665
-0.316	-0.19845	-0.281	-0.2852	-0.226	-0.1878
-0.317	-0.20175	-0.282	-0.2838	-0.227	-0.1869
-0.318	-0.20025	-0.283	-0.2876	-0.228	-0.18855
-0.319	-0.2021	-0.284	-0.2851	-0.229	-0.18765
-0.32	-0.20285	-0.285	-0.29025	-0.23	-0.1886
-0.321	-0.2035	-0.286	-0.2877	-0.231	-0.19075
-0.322	-0.2047	-0.287	-0.29625	-0.232	-0.19175
-0.323	-0.2053	-0.288	-0.29005	-0.233	-0.1946
-0.324	-0.20985	-0.289	-0.29485	-0.234	-0.193
-0.325	-0.2098	-0.29	-0.2921	-0.235	-0.19375
-0.326	-0.2119	-0.291	-0.29945	-0.236	-0.195
-0.327	-0.21135	-0.292	-0.29475	-0.237	-0.19455
-0.328	-0.21205	-0.293	-0.302	-0.238	-0.1966
-0.329	-0.209	-0.294	-0.3	-0.239	-0.19645
-0.33	-0.2135	-0.295	-0.30465	-0.24	-0.1945
-0.331	-0.2113	-0.296	-0.3026	-0.241	-0.19725
-0.332	-0.21395	-0.297	-0.3043	-0.242	-0.19925
-0.333	-0.2099	-0.298	-0.30705	-0.243	-0.20015
-0.334	-0.2133	-0.299	-0.3044	-0.244	-0.20245
-0.335	-0.2116	-0.3	-0.31465	-0.245	-0.2038
-0.336	-0.21405	-0.301	-0.308	-0.246	-0.2036
-0.337	-0.2138	-0.302	-0.3189	-0.247	-0.2046
-0.338	-0.2163	-0.303	-0.31135	-0.248	-0.20425
-0.339	-0.2144	-0.304	-0.3175	-0.249	-0.2057
-0.34	-0.2166	-0.305	-0.31355	-0.25	-0.2043
-0.341	-0.21515	-0.306	-0.32055	-0.251	-0.20725
-0.342	-0.21595	-0.307	-0.31905	-0.252	-0.20595
-0.343	-0.2199	-0.308	-0.32525	-0.253	-0.2075
-0.344	-0.21965	-0.309	-0.323	-0.254	-0.20825
-0.345	-0.2247	-0.31	-0.32415	-0.255	-0.20715
-0.346	-0.22055	-0.311	-0.3278	-0.256	-0.20875
-0.347	-0.22375	-0.312	-0.3271	-0.257	-0.2141
-0.348	-0.2217	-0.313	-0.3326	-0.258	-0.2115
-0.349	-0.22545	-0.314	-0.32615	-0.259	-0.2141
-0.35	-0.2242	-0.315	-0.335	-0.26	-0.2152
-0.351	-0.2258	-0.316	-0.3326	-0.261	-0.2169
-0.352	-0.22375	-0.317	-0.33945	-0.262	-0.2171
-0.353	-0.2245	-0.318	-0.3323	-0.263	-0.2171
-0.354	-0.22255	-0.319	-0.34115	-0.264	-0.21955
-0.355	-0.22635	-0.32	-0.3378	-0.265	-0.22135
-0.356	-0.2265	-0.321	-0.3427	-0.266	-0.21915
-0.357	-0.2315	-0.322	-0.3376	-0.267	-0.22145
-0.358	-0.23	-0.323	-0.3441	-0.268	-0.223
-0.359	-0.23115	-0.324	-0.34425	-0.269	-0.22285
-0.36	-0.2306	-0.325	-0.34465	-0.27	-0.22415
-0.361	-0.23135	-0.326	-0.3473	-0.271	-0.2252
-0.362	-0.23245	-0.327	-0.3465	-0.272	-0.2232
-0.363	-0.2319	-0.328	-0.3531	-0.273	-0.2257
-0.364	-0.23425	-0.329	-0.35215	-0.274	-0.22615
-0.365	-0.23485	-0.33	-0.3599	-0.275	-0.22685
-0.366	-0.2382	-0.331	-0.35365	-0.276	-0.2291
-0.367	-0.23505	-0.332	-0.3628	-0.277	-0.2284
-0.368	-0.23875	-0.333	-0.352	-0.278	-0.23175
-0.369	-0.2352	-0.334	-0.3642	-0.279	-0.23235
-0.37	-0.23915	-0.335	-0.3598	-0.28	-0.23235
-0.371	-0.23645	-0.336	-0.3646	-0.281	-0.23535
-0.372	-0.2412	-0.337	-0.36525	-0.282	-0.238
-0.373	-0.2381	-0.338	-0.3663	-0.283	-0.239
-0.374	-0.24205	-0.339	-0.3702	-0.284	-0.2367
-0.375	-0.2411	-0.34	-0.36715	-0.285	-0.2384
-0.376	-0.2445	-0.341	-0.37085	-0.286	-0.2391
-0.377	-0.2441	-0.342	-0.3696	-0.287	-0.24125
-0.378	-0.2465	-0.343	-0.3773	-0.288	-0.24215
-0.379	-0.2465	-0.344	-0.3754	-0.289	-0.24245
-0.38	-0.24855	-0.345	-0.38545	-0.29	-0.24375
-0.381	-0.2507	-0.346	-0.37965	-0.291	-0.2469
-0.382	-0.25135	-0.347	-0.3872	-0.292	-0.24635
-0.383	-0.25285	-0.348	-0.3826	-0.293	-0.2469
-0.384	-0.25015	-0.349	-0.38925	-0.294	-0.24905
-0.385	-0.25335	-0.35	-0.3886	-0.295	-0.24815
-0.386	-0.2522	-0.351	-0.3922	-0.296	-0.2505
-0.387	-0.25485	-0.352	-0.3935	-0.297	-0.25175
-0.388	-0.25325	-0.353	-0.39565	-0.298	-0.25445
-0.389	-0.26035	-0.354	-0.3952	-0.299	-0.25375
-0.39	-0.25575	-0.355	-0.3949	-0.3	-0.2553
-0.391	-0.258	-0.356	-0.39965	-0.301	-0.257
-0.392	-0.2546	-0.357	-0.39915	-0.302	-0.25925
-0.393	-0.2608	-0.358	-0.40705	-0.303	-0.2582
-0.394	-0.2595	-0.359	-0.4019	-0.304	-0.26095
-0.395	-0.2626	-0.36	-0.41245	-0.305	-0.2611
-0.396	-0.2618	-0.361	-0.4078	-0.306	-0.2637
-0.397	-0.26625	-0.362	-0.4158	-0.307	-0.2656
-0.398	-0.2652	-0.363	-0.41295	-0.308	-0.26845
-0.399	-0.2676	-0.364	-0.42065	-0.309	-0.26965
-0.4	-0.2664	-0.365	-0.4192	-0.31	-0.2697
-0.401	-0.2669	-0.366	-0.4222	-0.311	-0.27015
-0.402	-0.2666	-0.367	-0.42245	-0.312	-0.27055
-0.403	-0.2666	-0.368	-0.4244	-0.313	-0.2718
-0.404	-0.2663	-0.369	-0.42575	-0.314	-0.2752
-0.405	-0.2674	-0.37	-0.42445	-0.315	-0.27585
-0.406	-0.27095	-0.371	-0.4323	-0.316	-0.27495
-0.407	-0.27265	-0.372	-0.42525	-0.317	-0.2789
-0.408	-0.27685	-0.373	-0.4375	-0.318	-0.27945
-0.409	-0.2728	-0.374	-0.43265	-0.319	-0.28015
-0.41	-0.27615	-0.375	-0.43945	-0.32	-0.28105
-0.411	-0.27215	-0.376	-0.43645	-0.321	-0.28225
-0.412	-0.27575	-0.377	-0.4451	-0.322	-0.2826
-0.413	-0.2759	-0.378	-0.4416	-0.323	-0.28595
-0.414	-0.2802	-0.379	-0.4498	-0.324	-0.2882
-0.415	-0.27605	-0.38	-0.44485	-0.325	-0.2856
-0.416	-0.27895	-0.381	-0.4487	-0.326	-0.28905
-0.417	-0.27935	-0.382	-0.4496	-0.327	-0.29065
-0.418	-0.2851	-0.383	-0.4494	-0.328	-0.2915
-0.419	-0.2817	-0.384	-0.4529	-0.329	-0.2919
-0.42	-0.2819	-0.385	-0.45035	-0.33	-0.2952
-0.421	-0.2831	-0.386	-0.46	-0.331	-0.29615
-0.422	-0.2862	-0.387	-0.45665	-0.332	-0.29855
-0.423	-0.28885	-0.388	-0.4661	-0.333	-0.3002
-0.424	-0.28805	-0.389	-0.4607	-0.334	-0.3015
-0.425	-0.28945	-0.39	-0.4688	-0.335	-0.30175
-0.426	-0.29065	-0.391	-0.46555	-0.336	-0.303
-0.427	-0.2943	-0.392	-0.4722	-0.337	-0.30505
-0.428	-0.2944	-0.393	-0.4721	-0.338	-0.307
-0.429	-0.2976	-0.394	-0.47445	-0.339	-0.3076
-0.43	-0.2969	-0.395	-0.47675	-0.34	-0.3072
-0.431	-0.29935	-0.396	-0.47945	-0.341	-0.30985
-0.432	-0.29595	-0.397	-0.48165	-0.342	-0.3106
-0.433	-0.2988	-0.398	-0.4845	-0.343	-0.3149
-0.434	-0.298	-0.399	-0.49055	-0.344	-0.3183
-0.435	-0.302	-0.4	-0.48785	-0.345	-0.393
-0.436	-0.2976	-0.401	-0.49555	-0.346	-0.4092
-0.437	-0.3036	-0.402	-0.4909	-0.347	-0.3987
-0.438	-0.30485	-0.403	-0.4954	-0.348	-0.39685
-0.439	-0.3116	-0.404	-0.4974	-0.349	-0.3934
-0.44	-0.31055	-0.405	-0.5045	-0.35	-0.3902
-0.441	-0.31245	-0.406	-0.5005	-0.351	-0.3878
-0.442	-0.31485	-0.407	-0.508	-0.352	-0.3865
-0.443	-0.31485	-0.408	-0.51	-0.353	-0.3871
-0.444	-0.3166	-0.409	-0.5125	-0.354	-0.3874
-0.445	-0.31745	-0.41	-0.5145	-0.355	-0.3845
-0.446	-0.31955	-0.411	-0.5155	-0.356	-0.3867
-0.447	-0.32015	-0.412	-0.5235	-0.357	-0.3866
-0.448	-0.32205	-0.413	-0.5205	-0.358	-0.38545
-0.449	-0.32185	-0.414	-0.5265	-0.359	-0.3841
-0.45	-0.32265	-0.415	-0.525	-0.36	-0.3848
-0.451	-0.3211	-0.416	-0.5325	-0.361	-0.3817
-0.452	-0.32695	-0.417	-0.5275	-0.362	-0.3826
-0.453	-0.325	-0.418	-0.539	-0.363	-0.38545
-0.454	-0.33075	-0.419	-0.5335	-0.364	-0.3879
-0.455	-0.32855	-0.42	-0.542	-0.365	-0.3889
-0.456	-0.3328	-0.421	-0.5395	-0.366	-0.3915
-0.457	-0.32985	-0.422	-0.5445	-0.367	-0.3925
-0.458	-0.33445	-0.423	-0.543	-0.368	-0.3928
-0.459	-0.3343	-0.424	-0.548	-0.369	-0.3946
-0.46	-0.3391	-0.425	-0.5505	-0.37	-0.3977
-0.461	-0.3393	-0.426	-0.5535	-0.371	-0.4002
-0.462	-0.34075	-0.427	-0.561	-0.372	-0.40005
-0.463	-0.3428	-0.428	-0.5565	-0.373	-0.4037
-0.464	-0.3435	-0.429	-0.5685	-0.374	-0.4062
-0.465	-0.345	-0.43	-0.563	-0.375	-0.40705
-0.466	-0.3455	-0.431	-0.575	-0.376	-0.40835
-0.467	-0.3484	-0.432	-0.57	-0.377	-0.4123
-0.468	-0.34655	-0.433	-0.578	-0.378	-0.4132
-0.469	-0.35	-0.434	-0.576	-0.379	-0.4151
-0.47	-0.3498	-0.435	-0.5825	-0.38	-0.4174
-0.471	-0.3544	-0.436	-0.586	-0.381	-0.41895
-0.472	-0.3553	-0.437	-0.5935	-0.382	-0.4211
-0.473	-0.36105	-0.438	-0.5945	-0.383	-0.42195
-0.474	-0.3569	-0.439	-0.598	-0.384	-0.42585
-0.475	-0.361	-0.44	-0.6035	-0.385	-0.4248
-0.476	-0.36185	-0.441	-0.604	-0.386	-0.4289
-0.477	-0.36745	-0.442	-0.6105	-0.387	-0.4296
-0.478	-0.3664	-0.443	-0.608	-0.388	-0.4313
-0.479	-0.3707	-0.444	-0.62	-0.389	-0.4322
-0.48	-0.37125	-0.445	-0.6155	-0.39	-0.43495
-0.481	-0.37275	-0.446	-0.6265	-0.391	-0.43605
-0.482	-0.3722	-0.447	-0.625	-0.392	-0.44055
-0.483	-0.3787	-0.448	-0.6315	-0.393	-0.44145
-0.484	-0.3802	-0.449	-0.629	-0.394	-0.4428
-0.485	-0.3796	-0.45	-0.6375	-0.395	-0.44555
-0.486	-0.3817	-0.451	-0.638	-0.396	-0.44455
-0.487	-0.3824	-0.452	-0.6405	-0.397	-0.4495
-0.488	-0.38615	-0.453	-0.645	-0.398	-0.45265
-0.489	-0.39125	-0.454	-0.6455	-0.399	-0.4544
-0.49	-0.396	-0.455	-0.653	-0.4	-0.45665
-0.491	-0.3953	-0.456	-0.651	-0.401	-0.45975
-0.492	-0.3981	-0.457	-0.6615	-0.402	-0.4617
-0.493	-0.39775	-0.458	-0.659	-0.403	-0.46415
-0.494	-0.4046	-0.459	-0.6715	-0.404	-0.4659
-0.495	-0.40185	-0.46	-0.665	-0.405	-0.467
-0.496	-0.40685	-0.461	-0.6735	-0.406	-0.4719
-0.497	-0.4057	-0.462	-0.678	-0.407	-0.4722
-0.498	-0.4118	-0.463	-0.685	-0.408	-0.4738
-0.499	-0.41055	-0.464	-0.6815	-0.409	-0.4775
-0.5	-0.4159	-0.465	-0.6935	-0.41	-0.48105
-0.501	-0.4166	-0.466	-0.692	-0.411	-0.48205
-0.502	-0.42	-0.467	-0.6925	-0.412	-0.48515
-0.503	-0.4229	-0.468	-0.7005	-0.413	-0.4869
-0.504	-0.42815	-0.469	-0.698	-0.414	-0.48955
-0.505	-0.43145	-0.47	-0.7085	-0.415	-0.49185
-0.506	-0.4339	-0.471	-0.71	-0.416	-0.49325
-0.507	-0.436	-0.472	-0.7175	-0.417	-0.4985
-0.508	-0.43805	-0.473	-0.716	-0.418	-0.4991
-0.509	-0.44045	-0.474	-0.7265	-0.419	-0.5005
-0.51	-0.4421	-0.475	-0.7245	-0.42	-0.504
-0.511	-0.4464	-0.476	-0.733	-0.421	-0.508
-0.512	-0.4466	-0.477	-0.733	-0.422	-0.509
-0.513	-0.45425	-0.478	-0.7445	-0.423	-0.511
-0.514	-0.45535	-0.479	-0.744	-0.424	-0.513
-0.515	-0.46145	-0.48	-0.7515	-0.425	-0.517
-0.516	-0.46165	-0.481	-0.757	-0.426	-0.5165
-0.517	-0.46895	-0.482	-0.7635	-0.427	-0.5225
-0.518	-0.46715	-0.483	-0.77	-0.428	-0.525
-0.519	-0.47415	-0.484	-0.772	-0.429	-0.5295
-0.52	-0.47425	-0.485	-0.7825	-0.43	-0.531
-0.521	-0.4795	-0.486	-0.783	-0.431	-0.531
-0.522	-0.47975	-0.487	-0.794	-0.432	-0.5365
-0.523	-0.4847	-0.488	-0.7885	-0.433	-0.539
-0.524	-0.4868	-0.489	-0.803	-0.434	-0.5425
-0.525	-0.49165	-0.49	-0.798	-0.435	-0.5475
-0.526	-0.4963	-0.491	-0.808	-0.436	-0.5495
-0.527	-0.5005	-0.492	-0.8065	-0.437	-0.5515
-0.528	-0.505	-0.493	-0.818	-0.438	-0.5565
-0.529	-0.5065	-0.494	-0.8185	-0.439	-0.561
-0.53	-0.5085	-0.495	-0.825	-0.44	-0.563
-0.531	-0.5115	-0.496	-0.827	-0.441	-0.5655
-0.532	-0.518	-0.497	-0.8305	-0.442	-0.5675
-0.533	-0.519	-0.498	-0.839	-0.443	-0.57
-0.534	-0.525	-0.499	-0.84	-0.444	-0.5745
-0.535	-0.527	-0.5	-0.848	-0.445	-0.5775
-0.536	-0.5345	-0.501	-0.8465	-0.446	-0.581
-0.537	-0.5355	-0.502	-0.86	-0.447	-0.583
-0.538	-0.546	-0.503	-0.8625	-0.448	-0.5845
-0.539	-0.545	-0.504	-0.8725	-0.449	-0.5895
-0.54	-0.5485	-0.505	-0.8715	-0.45	-0.593
-0.541	-0.5475	-0.506	-0.8855	-0.451	-0.5975
-0.542	-0.5555	-0.507	-0.887	-0.452	-0.5995
-0.543	-0.56	-0.508	-0.898	-0.453	-0.6015
-0.544	-0.5645	-0.509	-0.9025	-0.454	-0.604
-0.545	-0.5695	-0.51	-0.908	-0.455	-0.607
-0.546	-0.5755	-0.511	-0.9155	-0.456	-0.6115
-0.547	-0.5815	-0.512	-0.9155	-0.457	-0.6165
-0.548	-0.5855	-0.513	-0.9255	-0.458	-0.6165
-0.549	-0.5915	-0.514	-0.925	-0.459	-0.621
-0.55	-0.595	-0.515	-0.938	-0.46	-0.6255
-0.551	-0.6	-0.516	-0.937	-0.461	-0.6285
-0.552	-0.6035	-0.517	-0.948	-0.462	-0.632
-0.553	-0.6125	-0.518	-0.947	-0.463	-0.6365
-0.554	-0.6125	-0.519	-0.9605	-0.464	-0.641
-0.555	-0.621	-0.52	-0.9595	-0.465	-0.6455
-0.556	-0.6185	-0.521	-0.972	-0.466	-0.6495
-0.557	-0.626	-0.522	-0.9745	-0.467	-0.6565
-0.558	-0.628	-0.523	-0.984	-0.468	-0.6605
-0.559	-0.637	-0.524	-0.9905	-0.469	-0.6665
-0.56	-0.6405	-0.525	-0.9985	-0.47	-0.67
-0.561	-0.6475	-0.526	-1.0055	-0.471	-0.6735
-0.562	-0.648	-0.527	-1.006	-0.472	-0.6785
-0.563	-0.6555	-0.528	-1.0195	-0.473	-0.681
-0.564	-0.6575	-0.529	-1.0195	-0.474	-0.687
-0.565	-0.662	-0.53	-1.0345	-0.475	-0.691
-0.566	-0.6645	-0.531	-1.0345	-0.476	-0.6955
-0.567	-0.6695	-0.532	-1.048	-0.477	-0.697
-0.568	-0.673	-0.533	-1.05	-0.478	-0.7005
-0.569	-0.6785	-0.534	-1.063	-0.479	-0.705
-0.57	-0.683	-0.535	-1.063	-0.48	-0.7095
-0.571	-0.685	-0.536	-1.0735	-0.481	-0.715
-0.572	-0.6915	-0.537	-1.0795	-0.482	-0.7175
-0.573	-0.6945	-0.538	-1.087	-0.483	-0.7225
-0.574	-0.7035	-0.539	-1.095	-0.484	-0.7255
-0.575	-0.7055	-0.54	-1.1	-0.485	-0.729
-0.576	-0.7125	-0.541	-1.109	-0.486	-0.731
-0.577	-0.714	-0.542	-1.1155	-0.487	-0.7365
-0.578	-0.723	-0.543	-1.13	-0.488	-0.74
-0.579	-0.725	-0.544	-1.1325	-0.489	-0.7385
-0.58	-0.735	-0.545	-1.144	-0.49	-0.744
-0.581	-0.735	-0.546	-1.1435	-0.491	-0.747
-0.582	-0.7435	-0.547	-1.1565	-0.492	-0.751
-0.583	-0.7435	-0.548	-1.156	-0.493	-0.755
-0.584	-0.748	-0.549	-1.169	-0.494	-0.7605
-0.585	-0.7515	-0.55	-1.1705	-0.495	-0.7685
-0.586	-0.7555	-0.551	-1.182	-0.496	-0.7715
-0.587	-0.7595	-0.552	-1.1905	-0.497	-0.777
-0.588	-0.7655	-0.553	-1.1985	-0.498	-0.784
-0.589	-0.771	-0.554	-1.2075	-0.499	-0.788
-0.59	-0.775	-0.555	-1.2115	-0.5	-0.793
-0.591	-0.7805	-0.556	-1.2235	-0.501	-0.8
-0.592	-0.782	-0.557	-1.229	-0.502	-0.805
-0.593	-0.79	-0.558	-1.2425	-0.503	-0.8085
-0.594	-0.7935	-0.559	-1.241	-0.504	-0.8125
-0.595	-0.8015	-0.56	-1.254	-0.505	-0.8225
-0.596	-0.804	-0.561	-1.252	-0.506	-0.8295
-0.597	-0.811	-0.562	-1.264	-0.507	-0.834
-0.598	-0.813	-0.563	-1.269	-0.508	-0.842
-0.599	-0.82	-0.564	-1.2805	-0.509	-0.845
-0.6	-0.824	-0.565	-1.2875	-0.51	-0.8505
-0.601	-0.8315	-0.566	-1.299	-0.511	-0.8575
-0.602	-0.833	-0.567	-1.305	-0.512	-0.86
-0.603	-0.84	-0.568	-1.308	-0.513	-0.865
-0.604	-0.8405	-0.569	-1.3195	-0.514	-0.868
-0.605	-0.846	-0.57	-1.3255	-0.515	-0.878
-0.606	-0.8515	-0.571	-1.3405	-0.516	-0.8855
-0.607	-0.8575	-0.572	-1.3415	-0.517	-0.891
-0.608	-0.861	-0.573	-1.3525	-0.518	-0.898
-0.609	-0.8665	-0.574	-1.3545	-0.519	-0.907
-0.61	-0.87	-0.575	-1.372	-0.52	-0.912
-0.611	-0.8725	-0.576	-1.374	-0.521	-0.919
-0.612	-0.8775	-0.577	-1.388	-0.522	-0.9225
-0.613	-0.88	-0.578	-1.3895	-0.523	-0.932
-0.614	-0.889	-0.579	-1.4005	-0.524	-0.9375
-0.615	-0.8885	-0.58	-1.407	-0.525	-0.9435
-0.616	-0.8965	-0.581	-1.4165	-0.526	-0.9505
-0.617	-0.8965	-0.582	-1.425	-0.527	-0.9575
-0.618	-0.908	-0.583	-1.4315	-0.528	-0.965
-0.619	-0.9095	-0.584	-1.445	-0.529	-0.97
-0.62	-0.9185	-0.585	-1.4465	-0.53	-0.979
-0.621	-0.92	-0.586	-1.4615	-0.531	-0.9835
-0.622	-0.928	-0.587	-1.463	-0.532	-0.99
-0.623	-0.9275	-0.588	-1.4815	-0.533	-0.9965
-0.624	-0.9325	-0.589	-1.479	-0.534	-1.0025
-0.625	-0.935	-0.59	-1.493	-0.535	-1.0125
-0.626	-0.942	-0.591	-1.498	-0.536	-1.0195
-0.627	-0.946	-0.592	-1.5125	-0.537	-1.0225
-0.628	-0.952	-0.593	-1.5185	-0.538	-1.034
-0.629	-0.953	-0.594	-1.531	-0.539	-1.038
-0.63	-0.9575	-0.595	-1.537	-0.54	-1.046
-0.631	-0.9665	-0.596	-1.5465	-0.541	-1.0515
-0.632	-0.968	-0.597	-1.556	-0.542	-1.0585
-0.633	-0.972	-0.598	-1.5615	-0.543	-1.067
-0.634	-0.9765	-0.599	-1.575	-0.544	-1.074
-0.635	-0.983	-0.6	-1.5765	-0.545	-1.0795
-0.636	-0.983	-0.601	-1.591	-0.546	-1.087
-0.637	-0.992	-0.602	-1.589	-0.547	-1.0935
-0.638	-0.9925	-0.603	-1.6035	-0.548	-1.101
-0.639	-1	-0.604	-1.6065	-0.549	-1.1075
-0.64	-1.0025	-0.605	-1.6235	-0.55	-1.115
-0.641	-1.0065	-0.606	-1.6265	-0.551	-1.1215
-0.642	-1.0055	-0.607	-1.637	-0.552	-1.1305
-0.643	-1.009	-0.608	-1.641	-0.553	-1.1365
-0.644	-1.0115	-0.609	-1.647	-0.554	-1.139
-0.645	-1.016	-0.61	-1.6535	-0.555	-1.1495
-0.646	-1.018	-0.611	-1.6635	-0.556	-1.1565
-0.647	-1.0245	-0.612	-1.678	-0.557	-1.163
-0.648	-1.0295	-0.613	-1.6855	-0.558	-1.1695
-0.649	-1.036	-0.614	-1.7035	-0.559	-1.18
-0.65	-1.0415	-0.615	-1.7045	-0.56	-1.187
-0.651	-1.0455	-0.616	-1.7165	-0.561	-1.197
-0.652	-1.0505	-0.617	-1.718	-0.562	-1.2055
-0.653	-1.0535	-0.618	-1.732	-0.563	-1.214
-0.654	-1.059	-0.619	-1.732	-0.564	-1.223
-0.655	-1.0605	-0.62	-1.744	-0.565	-1.231
-0.656	-1.068	-0.621	-1.747	-0.566	-1.239
-0.657	-1.067	-0.622	-1.762	-0.567	-1.2465
-0.658	-1.0735	-0.623	-1.769	-0.568	-1.2565
-0.659	-1.075	-0.624	-1.777	-0.569	-1.265
-0.66	-1.0835	-0.625	-1.7875	-0.57	-1.274
-0.661	-1.0825	-0.626	-1.792	-0.571	-1.28
-0.662	-1.089	-0.627	-1.8065	-0.572	-1.288
-0.663	-1.0905	-0.628	-1.809	-0.573	-1.2965
-0.664	-1.098	-0.629	-1.8215	-0.574	-1.303
-0.665	-1.1005	-0.63	-1.8205	-0.575	-1.3095
-0.666	-1.1065	-0.631	-1.8365	-0.576	-1.3195
-0.667	-1.1115	-0.632	-1.8395	-0.577	-1.3275
-0.668	-1.115	-0.633	-1.86	-0.578	-1.3335
-0.669	-1.1145	-0.634	-1.862	-0.579	-1.342
-0.67	-1.1185	-0.635	-1.8785	-0.58	-1.3495
-0.671	-1.12	-0.636	-1.8845	-0.581	-1.359
-0.672	-1.1185	-0.637	-1.895	-0.582	-1.3675
-0.673	-1.1185	-0.638	-1.899	-0.583	-1.375
-0.674	-1.1205	-0.639	-1.9075	-0.584	-1.383
-0.675	-1.1265	-0.64	-1.9205	-0.585	-1.3925
-0.676	-1.128	-0.641	-1.929	-0.586	-1.4005
-0.677	-1.1355	-0.642	-1.9385	-0.587	-1.4085
-0.678	-1.1365	-0.643	-1.94	-0.588	-1.414
-0.679	-1.1435	-0.644	-1.954	-0.589	-1.425
-0.68	-1.145	-0.645	-1.957	-0.59	-1.434
-0.681	-1.152	-0.646	-1.975	-0.591	-1.4435
-0.682	-1.154	-0.647	-1.9785	-0.592	-1.4485
-0.683	-1.1605	-0.648	-1.997	-0.593	-1.457
-0.684	-1.1605	-0.649	-2.005	-0.594	-1.465
-0.685	-1.1655	-0.65	-2.022	-0.595	-1.4735
-0.686	-1.169	-0.651	-2.0325	-0.596	-1.4815
-0.687	-1.1745	-0.652	-2.0425	-0.597	-1.4895
-0.688	-1.1765	-0.653	-2.0475	-0.598	-1.5
-0.689	-1.1835	-0.654	-2.051	-0.599	-1.507
-0.69	-1.186	-0.655	-2.065	-0.6	-1.5135
-0.691	-1.189	-0.656	-2.071	-0.601	-1.5215
-0.692	-1.195	-0.657	-2.0845	-0.602	-1.531
-0.693	-1.1985	-0.658	-2.083	-0.603	-1.5395
-0.694	-1.204	-0.659	-2.1	-0.604	-1.5465
-0.695	-1.205	-0.66	-2.1035	-0.605	-1.5555
-0.696	-1.209	-0.661	-2.118	-0.606	-1.5665
-0.697	-1.209	-0.662	-2.119	-0.607	-1.573
-0.698	-1.213	-0.663	-2.136	-0.608	-1.58
-0.699	-1.212	-0.664	-2.14	-0.609	-1.591
-0.7	-1.218	-0.665	-2.1545	-0.61	-1.598
-0.701	-1.219	-0.666	-2.1665	-0.611	-1.6085
-0.702	-1.227	-0.667	-2.177	-0.612	-1.6165
-0.703	-1.2275	-0.668	-2.1865	-0.613	-1.6245
-0.704	-1.2345	-0.669	-2.1895	-0.614	-1.6315
-0.705	-1.234	-0.67	-2.2015	-0.615	-1.642
-0.706	-1.2405	-0.671	-2.2025	-0.616	-1.65
-0.707	-1.243	-0.672	-2.217	-0.617	-1.659
-0.708	-1.249	-0.673	-2.2205	-0.618	-1.6715
-0.709	-1.2515	-0.674	-2.2435	-0.619	-1.6785
-0.71	-1.258	-0.675	-2.25	-0.62	-1.6895
-0.711	-1.2605	-0.676	-2.2695	-0.621	-1.699
-0.712	-1.2635	-0.677	-2.2715	-0.622	-1.711
-0.713	-1.266	-0.678	-2.2825	-0.623	-1.7165
-0.714	-1.269	-0.679	-2.281	-0.624	-1.726
-0.715	-1.2725	-0.68	-2.2895	-0.625	-1.734
-0.716	-1.2755	-0.681	-2.298	-0.626	-1.7435
-0.717	-1.2825	-0.682	-2.308	-0.627	-1.7525
-0.718	-1.281	-0.683	-2.3185	-0.628	-1.76
-0.719	-1.2855	-0.684	-2.3245	-0.629	-1.766
-0.72	-1.286	-0.685	-2.339	-0.63	-1.774
-0.721	-1.295	-0.686	-2.3405	-0.631	-1.7815
-0.722	-1.2965	-0.687	-2.355	-0.632	-1.788
-0.723	-1.3055	-0.688	-2.3555	-0.633	-1.7925
-0.724	-1.307	-0.689	-2.374	-0.634	-1.8055
-0.725	-1.313	-0.69	-2.3765	-0.635	-1.8145
-0.726	-1.315	-0.691	-2.3915	-0.636	-1.824
-0.727	-1.324	-0.692	-2.3965	-0.637	-1.833
-0.728	-1.3285	-0.693	-2.4145	-0.638	-1.8435
-0.729	-1.334	-0.694	-2.427	-0.639	-1.8505
-0.73	-1.3375	-0.695	-2.44	-0.64	-1.8605
-0.731	-1.34	-0.696	-2.453	-0.641	-1.8725
-0.732	-1.3415	-0.697	-2.459	-0.642	-1.8815
-0.733	-1.345	-0.698	-2.472	-0.643	-1.892
-0.734	-1.3515	-0.699	-2.4765	-0.644	-1.9025
-0.735	-1.354	-0.7	-2.4905	-0.645	-1.9115
-0.736	-1.3585	-0.701	-2.4965	-0.646	-1.9195
-0.737	-1.363	-0.702	-2.518	-0.647	-1.926
-0.738	-1.37	-0.703	-2.523	-0.648	-1.931
-0.739	-1.369	-0.704	-2.5365	-0.649	-1.94
-0.74	-1.376	-0.705	-2.5405	-0.65	-1.947
-0.741	-1.377	-0.706	-2.552	-0.651	-1.9545
-0.742	-1.3865	-0.707	-2.5585	-0.652	-1.9625
-0.743	-1.389	-0.708	-2.573	-0.653	-1.9715
-0.744	-1.3975	-0.709	-2.584	-0.654	-1.9785
-0.745	-1.398	-0.71	-2.5975	-0.655	-1.9865
-0.746	-1.4045	-0.711	-2.61	-0.656	-1.9965
-0.747	-1.4065	-0.712	-2.619	-0.657	-2.004
-0.748	-1.4155	-0.713	-2.637	-0.658	-2.012
-0.749	-1.4265	-0.714	-2.644	-0.659	-2.0205
-0.75	-1.432	-0.715	-2.665	-0.66	-2.0315
-0.751	-1.434	-0.716	-2.67	-0.661	-2.04
-0.752	-1.437	-0.717	-2.6915	-0.662	-2.0445
-0.753	-1.4435	-0.718	-2.697	-0.663	-2.053
-0.754	-1.4465	-0.719	-2.714	-0.664	-2.061
-0.755	-1.454	-0.72	-2.717	-0.665	-2.0695
-0.756	-1.4575	-0.721	-2.7335	-0.666	-2.0805
-0.757	-1.4665	-0.722	-2.7425	-0.667	-2.0905
-0.758	-1.4685	-0.723	-2.7565	-0.668	-2.0985
-0.759	-1.4725	-0.724	-2.7705	-0.669	-2.1095
-0.76	-1.4725	-0.725	-2.777	-0.67	-2.114
-0.761	-1.4825	-0.726	-2.791	-0.671	-2.1235
-0.762	-1.483	-0.727	-2.7945	-0.672	-2.1305
-0.763	-1.49	-0.728	-2.809	-0.673	-2.141
-0.764	-1.491	-0.729	-2.8095	-0.674	-2.1495
-0.765	-1.499	-0.73	-2.829	-0.675	-2.1585
-0.766	-1.503	-0.731	-2.831	-0.676	-2.166
-0.767	-1.5085	-0.732	-2.848	-0.677	-2.1715
-0.768	-1.511	-0.733	-2.853	-0.678	-2.1755
-0.769	-1.5165	-0.734	-2.8735	-0.679	-2.1835
-0.77	-1.5165	-0.735	-2.878	-0.68	-2.19
-0.771	-1.5355	-0.736	-2.898	-0.681	-2.199
-0.772	-1.532	-0.737	-2.912	-0.682	-2.208
-0.773	-1.536	-0.738	-2.926	-0.683	-2.215
-0.774	-1.542	-0.739	-2.939	-0.684	-2.225
-0.775	-1.546	-0.74	-2.9445	-0.685	-2.235
-0.776	-1.5525	-0.741	-2.963	-0.686	-2.2445
-0.777	-1.5545	-0.742	-2.9725	-0.687	-2.2525
-0.778	-1.5615	-0.743	-2.9955	-0.688	-2.2595
-0.779	-1.561	-0.744	-3.0015	-0.689	-2.2725
-0.78	-1.568	-0.745	-3.0195	-0.69	-2.2865
-0.781	-1.5705	-0.746	-3.0235	-0.691	-2.295
-0.782	-1.5815	-0.747	-3.0475	-0.692	-2.3035
-0.783	-1.5845	-0.748	-3.05	-0.693	-2.3105
-0.784	-1.592	-0.749	-3.0655	-0.694	-2.32
-0.785	-1.5935	-0.75	-3.073	-0.695	-2.3285
-0.786	-1.6025	-0.751	-3.092	-0.696	-2.339
-0.787	-1.605	-0.752	-3.105	-0.697	-2.347
-0.788	-1.608	-0.753	-3.1175	-0.698	-2.3565
-0.789	-1.608	-0.754	-3.1335	-0.699	-2.3665
-0.79	-1.6125	-0.755	-3.1415	-0.7	-2.3725
-0.791	-1.615	-0.756	-3.156	-0.701	-2.385
-0.792	-1.6195	-0.757	-3.1565	-0.702	-2.397
-0.793	-1.625	-0.758	-3.177	-0.703	-2.4045
-0.794	-1.631	-0.759	-3.1885	-0.704	-2.4115
-0.795	-1.636	-0.76	-3.2085	-0.705	-2.422
-0.796	-1.639	-0.761	-3.211	-0.706	-2.426
-0.797	-1.647	-0.762	-3.2325	-0.707	-2.43
-0.798	-1.652	-0.763	-3.242	-0.708	-2.4385
-0.799	-1.66	-0.764	-3.263	-0.709	-2.446
-0.8	-1.6625	-0.765	-3.271	-0.71	-2.4545
-0.801	-1.6685	-0.766	-3.285	-0.711	-2.4605
-0.802	-1.671	-0.767	-3.298	-0.712	-2.4635
-0.803	-1.682	-0.768	-3.313	-0.713	-2.469
-0.804	-1.6865	-0.769	-3.334	-0.714	-2.477
-0.805	-1.694	-0.77	-3.3405	-0.715	-2.4855
-0.806	-1.6965	-0.771	-3.357	-0.716	-2.496
-0.807	-1.7045	-0.772	-3.3625	-0.717	-2.505
-0.808	-1.708	-0.773	-3.3815	-0.718	-2.515
-0.809	-1.7185	-0.774	-3.3915	-0.719	-2.526
-0.81	-1.72	-0.775	-3.415	-0.72	-2.5375
-0.811	-1.729	-0.776	-3.4225	-0.721	-2.5445
-0.812	-1.736	-0.777	-3.437	-0.722	-2.555
-0.813	-1.742	-0.778	-3.4445	-0.723	-2.5645
-0.814	-1.747	-0.779	-3.4635	-0.724	-2.5755
-0.815	-1.7525	-0.78	-3.4735	-0.725	-2.583
-0.816	-1.757	-0.781	-3.4855	-0.726	-2.593
-0.817	-1.76	-0.782	-3.501	-0.727	-2.5975
-0.818	-1.764	-0.783	-3.518	-0.728	-2.608
-0.819	-1.7655	-0.784	-3.544	-0.729	-2.613
-0.82	-1.773	-0.785	-3.5515	-0.73	-2.6225
-0.821	-1.7755	-0.786	-3.5715	-0.731	-2.6295
-0.822	-1.7855	-0.787	-3.5815	-0.732	-2.6365
-0.823	-1.789	-0.788	-3.607	-0.733	-2.645
-0.824	-1.799	-0.789	-3.615	-0.734	-2.6555
-0.825	-1.8015	-0.79	-3.64	-0.735	-2.666
-0.826	-1.812	-0.791	-3.649	-0.736	-2.6735
-0.827	-1.815	-0.792	-3.67	-0.737	-2.682
-0.828	-1.8195	-0.793	-3.6805	-0.738	-2.6935
-0.829	-1.8235	-0.794	-3.692	-0.739	-2.703
-0.83	-1.8345	-0.795	-3.7025	-0.74	-2.7125
-0.831	-1.843	-0.796	-3.7155	-0.741	-2.7215
-0.832	-1.85	-0.797	-3.732	-0.742	-2.7325
-0.833	-1.8535	-0.798	-3.748	-0.743	-2.7405
-0.834	-1.859	-0.799	-3.7675	-0.744	-2.7475
-0.835	-1.8675	-0.8	-3.783	-0.745	-2.756
-0.836	-1.8755	-0.801	-3.81	-0.746	-2.7675
-0.837	-1.879	-0.802	-3.818	-0.747	-2.778
-0.838	-1.8785	-0.803	-3.844	-0.748	-2.786
-0.839	-1.8855	-0.804	-3.853	-0.749	-2.796
-0.84	-1.887	-0.805	-3.8715	-0.75	-2.808
-0.841	-1.8955	-0.806	-3.879	-0.751	-2.8155
-0.842	-1.8945	-0.807	-3.9065	-0.752	-2.823
-0.843	-1.9025	-0.808	-3.923	-0.753	-2.83
-0.844	-1.9045	-0.809	-3.9365	-0.754	-2.8375
-0.845	-1.9115	-0.81	-3.959	-0.755	-2.848
-0.846	-1.9155	-0.811	-3.971	-0.756	-2.86
-0.847	-1.9255	-0.812	-3.987	-0.757	-2.869
-0.848	-1.9285	-0.813	-3.9985	-0.758	-2.8755
-0.849	-1.9395	-0.814	-4.0275	-0.759	-2.8875
-0.85	-1.943	-0.815	-4.042	-0.76	-2.8975
-0.851	-1.9525	-0.816	-4.067	-0.761	-2.9095
-0.852	-1.958	-0.817	-4.0705	-0.762	-2.917
-0.853	-1.9625	-0.818	-4.094	-0.763	-2.93
-0.854	-1.968	-0.819	-4.106	-0.764	-2.9395
-0.855	-1.9775	-0.82	-4.132	-0.765	-2.9465
-0.856	-1.9835	-0.821	-4.1455	-0.766	-2.962
-0.857	-1.985	-0.822	-4.1725	-0.767	-2.9695
-0.858	-1.994	-0.823	-4.187	-0.768	-2.9805
-0.859	-1.9985	-0.824	-4.204	-0.769	-2.9915
-0.86	-2.009	-0.825	-4.228	-0.77	-3.0005
-0.861	-2.012	-0.826	-4.244	-0.771	-3.014
-0.862	-2.0185	-0.827	-4.265	-0.772	-3.0265
-0.863	-2.0185	-0.828	-4.2785	-0.773	-3.0355
-0.864	-2.0245	-0.829	-4.3085	-0.774	-3.051
-0.865	-2.026	-0.83	-4.3215	-0.775	-3.0635
-0.866	-2.0355	-0.831	-4.352	-0.776	-3.0785
-0.867	-2.037	-0.832	-4.3625	-0.777	-3.091
-0.868	-2.0455	-0.833	-4.39	-0.778	-3.0995
-0.869	-2.053	-0.834	-4.4015	-0.779	-3.112
-0.87	-2.065	-0.835	-4.425	-0.78	-3.115
-0.871	-2.0705	-0.836	-4.4435	-0.781	-3.126
-0.872	-2.0785	-0.837	-4.4645	-0.782	-3.14
-0.873	-2.086	-0.838	-4.48	-0.783	-3.151
-0.874	-2.0915	-0.839	-4.49	-0.784	-3.162
-0.875	-2.098	-0.84	-4.5145	-0.785	-3.1695
-0.876	-2.1015	-0.841	-4.527	-0.786	-3.1825
-0.877	-2.108	-0.842	-4.544	-0.787	-3.194
-0.878	-2.116	-0.843	-4.5575	-0.788	-3.2055
-0.879	-2.126	-0.844	-4.5795	-0.789	-3.2195
-0.88	-2.131	-0.845	-4.5885	-0.79	-3.2315
-0.881	-2.1415	-0.846	-4.617	-0.791	-3.2455
-0.882	-2.1465	-0.847	-4.621	-0.792	-3.2595
-0.883	-2.1555	-0.848	-4.6445	-0.793	-3.272
-0.884	-2.16	-0.849	-4.6455	-0.794	-3.2865
-0.885	-2.1705	-0.85	-4.6685	-0.795	-3.2985
-0.886	-2.172	-0.851	-4.6835	-0.796	-3.313
-0.887	-2.183	-0.852	-4.6995	-0.797	-3.325
-0.888	-2.187	-0.853	-4.7175	-0.798	-3.34
-0.889	-2.195	-0.854	-4.7385	-0.799	-3.3535
-0.89	-2.199	-0.855	-4.7685	-0.8	-3.3625
-0.891	-2.206	-0.856	-4.785	-0.801	-3.3775
-0.892	-2.21	-0.857	-4.81	-0.802	-3.391
-0.893	-2.219	-0.858	-4.818	-0.803	-3.4035
-0.894	-2.2225	-0.859	-4.8425	-0.804	-3.414
-0.895	-2.227	-0.86	-4.855	-0.805	-3.433
-0.896	-2.2375	-0.861	-4.8845	-0.806	-3.4465
-0.897	-2.2455	-0.862	-4.8935	-0.807	-3.4605
-0.898	-2.254	-0.863	-4.9155	-0.808	-3.471
-0.899	-2.264	-0.864	-4.9215	-0.809	-3.486
-0.9	-2.2805	-0.865	-4.945	-0.81	-3.502
-0.901	-2.284	-0.866	-4.958	-0.811	-3.519
-0.902	-2.2945	-0.867	-4.9745	-0.812	-3.5325
-0.903	-2.298	-0.868	-5	-0.813	-3.5455
-0.904	-2.305	-0.869	-5.015	-0.814	-3.562
-0.905	-2.3075	-0.87	-5.045	-0.815	-3.577
-0.906	-2.3185	-0.871	-5.065	-0.816	-3.5915
-0.907	-2.318	-0.872	-5.09	-0.817	-3.6065
-0.908	-2.3305	-0.873	-5.1	-0.818	-3.6235
-0.909	-2.334	-0.874	-5.13	-0.819	-3.6395
-0.91	-2.3445	-0.875	-5.15	-0.82	-3.655
-0.911	-2.3475	-0.876	-5.175	-0.821	-3.6705
-0.912	-2.357	-0.877	-5.18	-0.822	-3.6875
-0.913	-2.364	-0.878	-5.205	-0.823	-3.7005
-0.914	-2.373	-0.879	-5.225	-0.824	-3.7145
-0.915	-2.3775	-0.88	-5.25	-0.825	-3.7245
-0.916	-2.385	-0.881	-5.275	-0.826	-3.7375
-0.917	-2.3955	-0.882	-5.295	-0.827	-3.7515
-0.918	-2.4045	-0.883	-5.315	-0.828	-3.7665
-0.919	-2.417	-0.884	-5.335	-0.829	-3.781
-0.92	-2.43	-0.885	-5.365	-0.83	-3.795
-0.921	-2.45	-0.886	-5.38	-0.831	-3.806
-0.922	-2.4545	-0.887	-5.405	-0.832	-3.821
-0.923	-2.4665	-0.888	-5.415	-0.833	-3.8345
-0.924	-2.469	-0.889	-5.44	-0.834	-3.849
-0.925	-2.4775	-0.89	-5.45	-0.835	-3.8635
-0.926	-2.4825	-0.891	-5.48	-0.836	-3.881
-0.927	-2.492	-0.892	-5.5	-0.837	-3.8945
-0.928	-2.4935	-0.893	-5.52	-0.838	-3.913
-0.929	-2.5055	-0.894	-5.54	-0.839	-3.928
-0.93	-2.5135	-0.895	-5.555	-0.84	-3.944
-0.931	-2.525	-0.896	-5.58	-0.841	-3.9615
-0.932	-2.5305	-0.897	-5.6	-0.842	-3.9775
-0.933	-2.5395	-0.898	-5.625	-0.843	-3.996
-0.934	-2.546	-0.899	-5.655	-0.844	-4.009
-0.935	-2.5545	-0.9	-5.69	-0.845	-4.023
-0.936	-2.561	-0.901	-5.72	-0.846	-4.0345
-0.937	-2.5695	-0.902	-5.76	-0.847	-4.043
-0.938	-2.577	-0.903	-5.785	-0.848	-4.053
-0.939	-2.5835	-0.904	-5.815	-0.849	-4.0645
-0.94	-2.5925	-0.905	-5.84	-0.85	-4.0805
-0.941	-2.5985	-0.906	-5.87	-0.851	-4.099
-0.942	-2.6125	-0.907	-5.885	-0.852	-4.115
-0.943	-2.621	-0.908	-5.91	-0.853	-4.131
-0.944	-2.637	-0.909	-5.93	-0.854	-4.147
-0.945	-2.65	-0.91	-5.95	-0.855	-4.163
-0.946	-2.666	-0.911	-5.965	-0.856	-4.1765
-0.947	-2.674	-0.912	-5.985	-0.857	-4.194
-0.948	-2.6875	-0.913	-6.015	-0.858	-4.215
-0.949	-2.6935	-0.914	-6.035	-0.859	-4.2355
-0.95	-2.7075	-0.915	-6.07	-0.86	-4.253
-0.951	-2.712	-0.916	-6.08	-0.861	-4.2745
-0.952	-2.7175	-0.917	-6.105	-0.862	-4.3
-0.953	-2.723	-0.918	-6.115	-0.863	-4.319
-0.954	-2.734	-0.919	-6.15	-0.864	-4.334
-0.955	-2.7435	-0.92	-6.17	-0.865	-4.35
-0.956	-2.7585	-0.921	-6.195	-0.866	-4.3705
-0.957	-2.771	-0.922	-6.22	-0.867	-4.39
-0.958	-2.784	-0.923	-6.26	-0.868	-4.406
-0.959	-2.8015	-0.924	-6.295	-0.869	-4.4275
-0.96	-2.812	-0.925	-6.325	-0.87	-4.4395
-0.961	-2.818	-0.926	-6.36	-0.871	-4.4565
-0.962	-2.8225	-0.927	-6.375	-0.872	-4.4705
-0.963	-2.8365	-0.928	-6.4	-0.873	-4.488
-0.964	-2.851	-0.929	-6.42	-0.874	-4.504
-0.965	-2.868	-0.93	-6.455	-0.875	-4.5205
-0.966	-2.88	-0.931	-6.47	-0.876	-4.54
-0.967	-2.895	-0.932	-6.505	-0.877	-4.5575
-0.968	-2.9015	-0.933	-6.52	-0.878	-4.5725
-0.969	-2.9185	-0.934	-6.555	-0.879	-4.59
-0.97	-2.9285	-0.935	-6.58	-0.88	-4.6075
-0.971	-2.944	-0.936	-6.615	-0.881	-4.6305
-0.972	-2.9525	-0.937	-6.635	-0.882	-4.6495
-0.973	-2.9705	-0.938	-6.665	-0.883	-4.6595
-0.974	-2.9865	-0.939	-6.69	-0.884	-4.677
-0.975	-3.003	-0.94	-6.72	-0.885	-4.6895
-0.976	-3.0115	-0.941	-6.76	-0.886	-4.712
-0.977	-3.0195	-0.942	-6.785	-0.887	-4.7335
-0.978	-3.028	-0.943	-6.82	-0.888	-4.7525
-0.979	-3.043	-0.944	-6.84	-0.889	-4.772
-0.98	-3.063	-0.945	-6.88	-0.89	-4.7895
-0.981	-3.0735	-0.946	-6.9	-0.891	-4.8085
-0.982	-3.087	-0.947	-6.93	-0.892	-4.8265
-0.983	-3.0965	-0.948	-6.945	-0.893	-4.846
-0.984	-3.1155	-0.949	-6.98	-0.894	-4.861
-0.985	-3.1275	-0.95	-7	-0.895	-4.877
-0.986	-3.145	-0.951	-7.025	-0.896	-4.8945
-0.987	-3.156	-0.952	-7.05	-0.897	-4.911
-0.988	-3.1705	-0.953	-7.075	-0.898	-4.929
-0.989	-3.1755	-0.954	-7.115	-0.899	-4.9475
-0.99	-3.196	-0.955	-7.135	-0.9	-4.965
-0.991	-3.2065	-0.956	-7.155	-0.901	-4.982
-0.992	-3.2145	-0.957	-7.175	-0.902	-5
-0.993	-3.2235	-0.958	-7.215	-0.903	-5.015
-0.994	-3.2455	-0.959	-7.23	-0.904	-5.035
-0.995	-3.259	-0.96	-7.265	-0.905	-5.055
-0.996	-3.2735	-0.961	-7.295	-0.906	-5.07
-0.997	-3.285	-0.962	-7.335	-0.907	-5.085
-0.998	-3.3015	-0.963	-7.36	-0.908	-5.105
-0.999	-3.3205	-0.964	-7.4	-0.909	-5.125
-1	-3.334	-0.965	-7.435	-0.91	-5.14
-1.001	-3.3535	-0.966	-7.465	-0.911	-5.165
-1.002	-3.3615	-0.967	-7.48	-0.912	-5.18
-1.003	-3.3735	-0.968	-7.515	-0.913	-5.205
-1.004	-3.386	-0.969	-7.555	-0.914	-5.22
-1.005	-3.4035	-0.97	-7.57	-0.915	-5.24
-1.006	-3.4135	-0.971	-7.605	-0.916	-5.255
-1.007	-3.431	-0.972	-7.62	-0.917	-5.27
-1.008	-3.442	-0.973	-7.65	-0.918	-5.285
-1.009	-3.4675	-0.974	-7.66	-0.919	-5.305
-1.01	-3.4855	-0.975	-7.695	-0.92	-5.32
-1.011	-3.5105	-0.976	-7.715	-0.921	-5.335
-1.012	-3.525	-0.977	-7.755	-0.922	-5.355
-1.013	-3.542	-0.978	-7.77	-0.923	-5.37
-1.014	-3.5595	-0.979	-7.815	-0.924	-5.39
-1.015	-3.58	-0.98	-7.845	-0.925	-5.41
-1.016	-3.5995	-0.981	-7.89	-0.926	-5.43
-1.017	-3.6195	-0.982	-7.935	-0.927	-5.45
-1.018	-3.6325	-0.983	-7.97	-0.928	-5.47
-1.019	-3.647	-0.984	-8.015	-0.929	-5.48
-1.02	-3.664	-0.985	-8.035	-0.93	-5.5
-1.021	-3.6755	-0.986	-8.065	-0.931	-5.52
-1.022	-3.688	-0.987	-8.09	-0.932	-5.535
-1.023	-3.6975	-0.988	-8.13	-0.933	-5.55
-1.024	-3.7085	-0.989	-8.15	-0.934	-5.57
-1.025	-3.717	-0.99	-8.2	-0.935	-5.59
-1.026	-3.7435	-0.991	-8.235	-0.936	-5.61
-1.027	-3.761	-0.992	-8.275	-0.937	-5.63
-1.028	-3.784	-0.993	-8.3	-0.938	-5.65
-1.029	-3.806	-0.994	-8.365	-0.939	-5.67
-1.03	-3.8285	-0.995	-8.48	-0.94	-5.69
-1.031	-3.847	-0.996	-8.51	-0.941	-5.71
-1.032	-3.863	-0.997	-8.54	-0.942	-5.73
-1.033	-3.87	-0.998	-8.56	-0.943	-5.755
-1.034	-3.883	-0.999	-8.57	-0.944	-5.775
-1.035	-3.891	-1	-8.57	-0.945	-5.8
-1.036	-3.9025	-1.001	-8.61	-0.946	-5.82
-1.037	-3.914	-1.002	-8.645	-0.947	-5.835
-1.038	-3.928	-1.003	-8.69	-0.948	-5.85
-1.039	-3.947	-1.004	-8.72	-0.949	-5.87
-1.04	-3.9595	-1.005	-8.77	-0.95	-5.89
-1.041	-3.9795	-1.006	-8.8	-0.951	-5.905
-1.042	-4.0005	-1.007	-8.84	-0.952	-5.925
-1.043	-4.0225	-1.008	-8.875	-0.953	-5.945
-1.044	-4.043	-1.009	-8.92	-0.954	-5.96
-1.045	-4.068	-1.01	-8.96	-0.955	-5.975
-1.046	-4.083	-1.011	-9	-0.956	-5.995
-1.047	-4.1145	-1.012	-9.035	-0.957	-6.02
-1.048	-4.1415	-1.013	-9.06	-0.958	-6.035
-1.049	-4.1705	-1.014	-9.095	-0.959	-6.055
-1.05	-4.178	-1.015	-9.115	-0.96	-6.08
-1.051	-4.197	-1.016	-9.18	-0.961	-6.1
-1.052	-4.2145	-1.017	-9.225	-0.962	-6.125
-1.053	-4.242	-1.018	-9.285	-0.963	-6.15
-1.054	-4.2695	-1.019	-9.33	-0.964	-6.17
-1.055	-4.2955	-1.02	-9.39	-0.965	-6.195
-1.056	-4.324	-1.021	-9.415	-0.966	-6.22
-1.057	-4.3365	-1.022	-9.45	-0.967	-6.24
-1.058	-4.3475	-1.023	-9.485	-0.968	-6.26
-1.059	-4.36	-1.024	-9.51	-0.969	-6.28
-1.06	-4.3825	-1.025	-9.545	-0.97	-6.3
-1.061	-4.409	-1.026	-9.575	-0.971	-6.315
-1.062	-4.433	-1.027	-9.615	-0.972	-6.34
-1.063	-4.45	-1.028	-9.645	-0.973	-6.36
-1.064	-4.4805	-1.029	-9.69	-0.974	-6.385
-1.065	-4.5005	-1.03	-9.725	-0.975	-6.41
-1.066	-4.5185	-1.031	-9.78	-0.976	-6.43
-1.067	-4.5315	-1.032	-9.835	-0.977	-6.45
-1.068	-4.5555	-1.033	-9.89	-0.978	-6.47
-1.069	-4.578	-1.034	-9.905	-0.979	-6.495
-1.07	-4.601	-1.035	-9.94	-0.98	-6.515
-1.071	-4.6125	-1.036	-9.965	-0.981	-6.535
-1.072	-4.6395	-1.037	-10.025	-0.982	-6.555
-1.073	-4.6665	-1.038	-10.065	-0.983	-6.58
-1.074	-4.697	-1.039	-10.11	-0.984	-6.6
-1.075	-4.7245	-1.04	-10.155	-0.985	-6.625
-1.076	-4.7505	-1.041	-10.18	-0.986	-6.645
-1.077	-4.775	-1.042	-10.215	-0.987	-6.665
-1.078	-4.8015	-1.043	-10.255	-0.988	-6.685
-1.079	-4.825	-1.044	-10.31	-0.989	-6.7
-1.08	-4.838	-1.045	-10.335	-0.99	-6.725
-1.081	-4.856	-1.046	-10.395	-0.991	-6.745
-1.082	-4.882	-1.047	-10.435	-0.992	-6.76
-1.083	-4.9045	-1.048	-10.485	-0.993	-6.78
-1.084	-4.923	-1.049	-10.5	-0.994	-6.805
-1.085	-4.9425	-1.05	-10.535	-0.995	-6.825
-1.086	-4.962	-1.051	-10.58	-0.996	-6.85
-1.087	-4.988	-1.052	-10.615	-0.997	-6.875
-1.088	-5.005	-1.053	-10.685	-0.998	-6.895
-1.089	-5.03	-1.054	-10.74	-0.999	-6.92
-1.09	-5.05	-1.055	-10.785	-1	-6.94
-1.091	-5.085	-1.056	-10.82	-1.001	-6.955
-1.092	-5.105	-1.057	-10.875	-1.002	-6.985
-1.093	-5.14	-1.058	-10.92	-1.003	-7.005
-1.094	-5.17	-1.059	-10.985	-1.004	-7.025
-1.095	-5.195	-1.06	-11.02	-1.005	-7.05
-1.096	-5.22	-1.061	-11.075	-1.006	-7.07
-1.097	-5.26	-1.062	-11.12	-1.007	-7.095
-1.098	-5.28	-1.063	-11.18	-1.008	-7.115
-1.099	-5.29	-1.064	-11.215	-1.009	-7.135
		-1.065	-11.255	-1.01	-7.16
		-1.066	-11.31	-1.011	-7.185
		-1.067	-11.375	-1.012	-7.21
		-1.068	-11.405	-1.013	-7.235
		-1.069	-11.425	-1.014	-7.265
		-1.07	-11.465	-1.015	-7.295
		-1.071	-11.495	-1.016	-7.345
		-1.072	-11.575	-1.017	-7.37
		-1.073	-11.61	-1.018	-7.38
		-1.074	-11.66	-1.019	-7.4
		-1.075	-11.68	-1.02	-7.42
		-1.076	-11.725	-1.021	-7.45
		-1.077	-11.755	-1.022	-7.48
		-1.078	-11.805	-1.023	-7.505
		-1.079	-11.835	-1.024	-7.53
		-1.08	-11.89	-1.025	-7.555
		-1.081	-11.94	-1.026	-7.58
		-1.082	-11.975	-1.027	-7.6
		-1.083	-12.015	-1.028	-7.625
		-1.084	-12.04	-1.029	-7.65
		-1.085	-12.1	-1.03	-7.67
		-1.086	-12.14	-1.031	-7.695
		-1.087	-12.205	-1.032	-7.72
		-1.088	-12.235	-1.033	-7.745
		-1.089	-12.28	-1.034	-7.765
		-1.09	-12.32	-1.035	-7.79
		-1.091	-12.37	-1.036	-7.815
		-1.092	-12.41	-1.037	-7.84
		-1.093	-12.455	-1.038	-7.865
		-1.094	-12.49	-1.039	-7.885
		-1.095	-12.535	-1.04	-7.9
		-1.096	-12.575	-1.041	-7.91
		-1.097	-12.63	-1.042	-7.935
		-1.098	-12.68	-1.043	-7.96
		-1.099	-12.705	-1.044	-7.985
				-1.045	-8
				-1.046	-8.015
				-1.047	-8.035
				-1.048	-8.06
				-1.049	-8.08
				-1.05	-8.1
				-1.051	-8.12
				-1.052	-8.145
				-1.053	-8.16
				-1.054	-8.18
				-1.055	-8.2
				-1.056	-8.22
				-1.057	-8.235
				-1.058	-8.255
				-1.059	-8.28
				-1.06	-8.305
				-1.061	-8.335
				-1.062	-8.36
				-1.063	-8.38
				-1.064	-8.405
				-1.065	-8.425
				-1.066	-8.455
				-1.067	-8.475
				-1.068	-8.495
				-1.069	-8.515
				-1.07	-8.54
				-1.071	-8.56
				-1.072	-8.575
				-1.073	-8.595
				-1.074	-8.62
				-1.075	-8.635
				-1.076	-8.66
				-1.077	-8.675
				-1.078	-8.695
				-1.079	-8.73
				-1.08	-8.76
				-1.081	-8.78
				-1.082	-8.805
				-1.083	-8.82
				-1.084	-8.84
				-1.085	-8.86
				-1.086	-8.895
				-1.087	-8.935
				-1.088	-8.95
				-1.089	-8.975
				-1.09	-9.005
				-1.091	-9.03
				-1.092	-9.05
				-1.093	-9.08
				-1.094	-9.1
				-1.095	-9.12
				-1.096	-9.145
				-1.097	-9.17
				-1.098	-9.18
				-1.099	-9.2

## Sheet: Figure 3c
E	L	L	L	D	D	D	Mean	Standard Deviation	Mean	Standard Deviation
-1.1	31.18	47.59	47.4	43.07	44.72	49.71	42.0567	9.41995	45.8333	3.45717
-1	62.72	50.01	60	86.5247	67.39	61.72	57.5767	6.69257	71.8782	12.9972
-0.9	83.03	87.58	84.3	98.486	90.68	93.34	84.97	2.34783	94.1687	3.96842
-0.8	95.92	98.11	91.68	60.9802	61.54	48.58	95.2367	3.26901	57.0334	7.32621
-0.7	58.11	70.12	72.33	45.0469	45.86	50.32	66.8533	7.65215	47.0756	2.83895
-0.6	50.2	47.81	44.27	18.8169	15.94	15.65	47.4267	2.98353	16.8023	1.75073

## Sheet: Figure 3d
E	D	D	D	L	L	L		Mean	Standard Deviation	Mean	Standard Deviation
-1.1	38458.1	36107.8	36641.8	29632.7	29662.9	31437.3		37069.2	1232.09	30244.3	1033.29
-1	33886.6	33012.8	32582.2	32710.2	32298.3	34837.2		33160.5	664.601	33281.9	1362.55
-0.9	26192.1	26566.7	23514.8	35842.5	35822.7	36651.1		25424.5	1664.47	36105.4	472.694
-0.8	17123.4	18613.9	18456.9	22182.5	21494.9	24278.1		18064.8	818.968	22651.8	1449.73
-0.7	5653.27	5198.33	4474.81	4630.64	4282.36	7498.95		5108.8	594.31	5470.65	1765.17
-0.6	1663.05	898.447	1261.25	4526.88	1504.1	797.048		1274.25	382.466	2276.01	1981.11

[truncated: 43 more sheets: Figure 4a, Figure 4b, Figure 4c, Figure 4d, Figure 5a, Figure 6a, Figure 6b, Figure 6c, Supplementary Figure 5, Supplementary Figure 6, Supplementary Figure 11a, Supplementary Figure 11b, Supplementary Figure 11c, Supplementary Figure 11d, Supplementary Figure 12, Supplementary Figure 14 a, Supplementary Figure 14 b, Supplementary Figure 14 c, Supplementary Figure 14 d, Supplementary Figure 15 a …]
